# Supplementary material for: An international effort towards developing standards for best practices in analysis, interpretation and reporting of clinical genome sequencing results in the CLARITY Challenge
Source: Genome Biol. 2014 Mar 25;15(3):R53. doi: 10.1186/gb-2014-15-3-r53 (PMC4073084; doi:10.1186/gb-2014-15-3-r53)
Supplement: Additional file 1 — The complete entry from the Brigham and Woman’s Team containing seven PDF files, six PNG image files, and one XLS table. [file gb-2014-15-3-r53-S1.zip]

Archive with 16 entries (15 files):
- Additional_file_1/
- Additional_file_1/.DS_Store
- Additional_file_1/BWH Short Summary FINAL.pdf
- Additional_file_1/CLARITY Challenge Cvr Ltr.pdf
- Additional_file_1/FINAL_Long_Science.pdf
- Additional_file_1/igv_TTN1.png
- Additional_file_1/igv_TTN2.png
- Additional_file_1/igv_TTN2_with_WGS.png
- Additional_file_1/igv_W2_TRPM4.png
- Additional_file_1/igv_W3_OBSCN1.png
- Additional_file_1/igv_W3_OBSCN2_with_WGS.png
- Additional_file_1/Supplementary_Figure1.pdf
- Additional_file_1/Supplementary_Table1.xls
- Additional_file_1/W1_final_clinical.pdf
- Additional_file_1/W2_final_clinical.pdf
- Additional_file_1/W3_final_clinical.pdf
