# Supplementary material for: An international effort towards developing standards for best practices in analysis, interpretation and reporting of clinical genome sequencing results in the CLARITY Challenge
Source: Genome Biol. 2014 Mar 25;15(3):R53. doi: 10.1186/gb-2014-15-3-r53 (PMC4073084; doi:10.1186/gb-2014-15-3-r53)
Supplement: Additional file 1 — The complete entry from the Brigham and Woman’s Team containing seven PDF files, six PNG image files, and one XLS table. [file gb-2014-15-3-r53-S1.zip › Additional_file_1/Supplementary_Table1.xls]

## Sheet: Sheet1
Chr:Pos	Gene	Transcript	HGVS.c	Splice	Strand	Allele	dbSNP	Mutation	Mutation	CpG	Splice	Split	Degenerate	Cdn 1	Cdn 2	UniProt	AA Pos	AA1	AA2	Prediction	Probability	Alignment	Alignment	Site	Region	PDB	Pfam
				Form				Class	Type	Context	Distance	Codon	Site								Damaging	Type	Coverage				Domain
W1 candidates
de novo:
chr8:86358382	CA3	uc003ydj.2	c.519G>A	canonical	+	G/A		coding-synon	transition	CpG-	-12		4-fold	gcG	gcA	?	?	A	A	?	?	?	?	?	?	?	?
chr12:122803854	CLIP1	uc001uch.1	c.3258G>T	canonical	-	G/T		missense	transversion	non-CpG	-42		2-fold	caG	caT	P30622-1	1086	Q	H	probably-damaging	0.946	protein-MLC	72	?	?	?	?
chr16:2983463	FLYWCH1	uc002csc.2	c.1126G>T	canonical	+	G/T		missense	transversion	non-CpG	+121		non-degenerate	Ggt	Tgt	Q4VC44-2	376	G	C	probably-damaging	1	protein-MLC	32	?	?	?	?
homozygous rare (ESP or 1000G MAF<0.1% or not listed in dnSNP:
chr7:72738749	TRIM50	uc003txy.1	c.37T>C	canonical	-	T/C	rs28626137	missense	transition	CpG+	-55		non-degenerate	Tgg	Cgg	Q86XT4	13	W	R	benign	0	protein-MLC	33	NO	NO	?	PF13923.1
compound heterozygous rare (ESP or 1000G MAF<0.1% or not listed in dnSNP + alleles coming for different parents):
chr2:179487495	TTN	uc010zfg.1	?	canonical	-	G/A		intron	transition	non-CpG	+0		?	?	?	?	?	?	?	?	?	?	?	?	?	?	?
chr2:179506964	TTN	uc010zfg.1	c.32854G>C	canonical	-	G/C		missense	transversion	CpG	+1	split-codon	non-degenerate	Gtt	Ctt	Q8WZ42	11879	V	L	probably-damaging	0.976	genomic-MZ	26	NO	REPEAT	?	NO
chr2:179629385	TTN	uc010zfg.1	c.9857A>G	canonical	-	A/G		missense	transition	non-CpG	+132		non-degenerate	aAa	aGa	Q8WZ42	3286	K	R	probably-damaging	0.996	genomic-MZ	35	NO	NO	?	PF07679.11
chr18:47431152	MYO5B	uc002leb.2	c.2461A>G	canonical	-	A/G		missense	transition	non-CpG	-47		non-degenerate	Aaa	Gaa	Q9ULV0	821	K	E	probably-damaging	0.978	protein-MLC	645	NO	COMPBIAS	?	PF00612.22
chr18:47563349	MYO5B	uc002leb.2	c.326C>G	canonical	-	C/G		missense	transversion	non-CpG	-16		non-degenerate	gCc	gGc	Q9ULV0	109	A	G	possibly-damaging	0.906	protein-MLC	939	NO	NO	?	PF00063.16
W2 candidates
segregating dominant in 4 people with electrical heart problems:
chr19:49671571	TRPM4	uc002pmw.2	c.503T>A	canonical	+	T/A		missense	transversion	non-CpG	-55		non-degenerate	gTg	gAg	Q8TD43	168	V	E	benign	0.001	protein-MLC	46	NO	NO	?	NO
W2-1 candidates (explaining mass)
de novo:
chr5:41927121	FBXO4	uc003jmq.2	c.196G>A	canonical	+	G/A		missense	transition	non-CpG	-7		non-degenerate	Gta	Ata	Q9UKT5	66	V	I	benign	0.017	genomic-MZ	34	NO	NO	?	PF00646.28
chr13:21417900	XPO4	uc001unq.3	?	canonical	-	A/G		intron	transition	non-CpG	-8		?	?	?	?	?	?	?	?	?	?	?	?	?	?	?
homozygous rare (ESP or 1000G MAF<0.1% or not listed in dnSNP:
chr10:54040611	PRKG1	uc001jjm.2	c.1421A>T	canonical	+	A/T	rs149710600	missense	transversion	non-CpG	-63		non-degenerate	tAt	tTt	Q13976	474	Y	F	possibly-damaging	0.766	protein-MLC	146	NO	NO	?	PF00069.20
chr17:44408795	LRRC37A	uc002ikg.2	c.4152G>A	canonical	+	G/A	rs2667848	coding-synon	transition	non-CpG	+553		2-fold	gaG	gaA	?	?	E	E	?	?	?	?	?	?	?	?
W2-2 candidates (explaining structural problems in second trio)
possible candidates:
chr10:21134189	NEBL	uc001iqi.2	c.1225G>A	canonical	-	G/A		missense	transition	non-CpG	+3		non-degenerate	Gag	Aag	O76041	409	E	K	possibly-damaging	0.456	protein-MLC	264	NO	REPEAT	?	NO
chr2:88407937	SMYD1	uc002ssr.2	c.1193G>A	canonical	+	G/A	rs146456865	missense	transition	CpG-	-48		non-degenerate	cGg	cAg	Q8NB12	398	R	Q	probably-damaging	0.998	protein-MLC	64	NO	NO	3N71	NO
chr3:19575144	KCNH8	uc003cbk.1	c.2877G>A	canonical	+	G/A		nonsense	transition	non-CpG	-258		non-degenerate	tgG	tgA	?	?	?	?	?	?	?	?	?	?	?	?
chr9:117844081	TNC	uc004bjj.3	c.2374G>T	canonical	-	G/T	rs150868783	missense	transversion	non-CpG	+31		non-degenerate	Ggc	Tgc	P24821	792	G	C	probably-damaging	1	protein-MLC	184	NO	NO	?	PF00041.16
chr2:102959892	IL1RL1	uc002tbu.1	?	canonical	+	A/C		intron	transversion	CpG+	-16		?	?	?	?	?	?	?	?	?	?	?	?	?	?	?
W3 candidates
de novo:
chr2:172325537	DCAF17	uc002ugx.2	c.978C>T	canonical	+	C/T		coding-synon	transition	non-CpG	+4		4-fold	tcC	tcT	?	?	S	S	?	?	?	?	?	?	?	?
chr16:332093	ARHGDIG	uc002cgm.1	c.322G>A	canonical	+	G/A	rs148414600	missense	transition	CpG-	+16		non-degenerate	Gtc	Atc	Q99819	108	V	I	benign	0.005	protein-MLC	165	NO	NO	?	PF02115.12
compound heterozygous rare (ESP or 1000G MAF<0.1% or not listed in dnSNP + alleles coming for different parents):
chr1:228404271	OBSCN	uc009xez.1	c.2245G>T	canonical	+	G/T		missense	transversion	non-CpG	+133		non-degenerate	Ggc	Tgc	Q5VST9	749	G	C	probably-damaging	0.993	genomic-MZ	36	NO	NO	?	PF07679.11
chr1:228432113	OBSCN	uc009xez.1	c.3322T>A	canonical	+	T/A		missense	transversion	non-CpG	-117		non-degenerate	Tac	Aac	Q5VST9	1108	Y	N	probably-damaging	0.943	protein-MLC	145	NO	NO	?	PF07679.11
chr17:5036834	USP6	uc002gav.1	c.373G>A	canonical	+	G/A		missense	transition	CpG-	+12		non-degenerate	Gga	Aga	P35125	125	G	R	benign	0.001	genomic-MZ	6	NO	NO	?	PF00566.13
chr17:5036838	USP6	uc002gav.1	c.377G>A	canonical	+	G/A		missense	transition	non-CpG	+8		non-degenerate	aGa	aAa	P35125	126	R	K	benign	0	genomic-MZ	5	NO	NO	?	PF00566.13
chr17:5036843	USP6	uc002gav.1	c.382C>A	canonical	+	C/A		missense	transversion	non-CpG	+3		non-degenerate	Cag	Aag	P35125	128	Q	K	benign	0	genomic-MZ	6	NO	NO	?	PF00566.13
	- Conflicting functional class annotations:
		KCNH8 – 2 alternative transcripts found; mutation annotated as nonsense in both
		IL1RL1 – 4 alternative transcripts found; mutation annotated as stop-loss in 2 of them (non-canonical)
	- Probably damaging, high confidence
	- Possibly damaging, low confidence
	- Benign
