# Supplementary material for: An international effort towards developing standards for best practices in analysis, interpretation and reporting of clinical genome sequencing results in the CLARITY Challenge
Source: Genome Biol. 2014 Mar 25;15(3):R53. doi: 10.1186/gb-2014-15-3-r53 (PMC4073084; doi:10.1186/gb-2014-15-3-r53)
Supplement: Additional file 2 — The entry from the Genomatix/CeGaT/University Hospital of Bonn team containing five PDF files and six XLS tables. [file gb-2014-15-3-r53-S2.zip]

Archive with 13 entries (12 files):
- Additional_file_2/
- Additional_file_2/.DS_Store
- Additional_file_2/CLARITY_challenge.pdf
- Additional_file_2/CLARITY_challenge_MolecularResults.pdf
- Additional_file_2/Medical_report_W1.pdf
- Additional_file_2/Medical_report_W2.pdf
- Additional_file_2/Medical_report_W3.pdf
- Additional_file_2/W1_filtered_variants_WES.xls
- Additional_file_2/W1_filtered_variants_WGS.xls
- Additional_file_2/W2_filtered_variants_WES.xls
- Additional_file_2/W2_filtered_variants_WGS.xls
- Additional_file_2/W3_filtered_variants_WES.xls
- Additional_file_2/W3_filtered_variants_WGS.xls
