# Supplementary material for: An international effort towards developing standards for best practices in analysis, interpretation and reporting of clinical genome sequencing results in the CLARITY Challenge
Source: Genome Biol. 2014 Mar 25;15(3):R53. doi: 10.1186/gb-2014-15-3-r53 (PMC4073084; doi:10.1186/gb-2014-15-3-r53)
Supplement: Additional file 4 — Individual and aggregated results from questions in the structured surveys of contestants’ practices. Responses are broken down into separate sheets according to category as follows: PART A: Consenting and explanatory materials for whole exome/genome sequencing technology. PART B: About your summary clinical report. PART C: Interpretive reports. PART D: Revisible reporting. PART E: Variant identification. PART F: Data analysis. PART G: Validation of analytical tools. PART H: Methods predicting variant pathogenicity. PART I: From variants to phenotype. PART J: Overall impressions and team composition. PART K: Follow-up questions, costs and sensitivity. [file gb-2014-15-3-r53-S4.xlsx]

## Sheet: PART A
Question:*	Aggregate responses for finalists (N=8)	Aggregate responses for non-finalists (N=13)	Finalist 1	Finalist 2	Finalist 3	Finalist 4	Finalist 5	Finalist 6	Finalist 7	Finalist 8	Contestant 9	Contestant 10	Contestant 11	Contestant 12	Contestant 13	Contestant 14	Contestant 15	Contestant 16	Contestant 17	Contestant 18	Contestant 19	Contestant 20	Contestant 21
PART A: Consenting and explanatory materials for whole exome/genome sequencing technology
2.In your own practice, do you ask patients who are undergoing WES/WGS to sign a specific consent form or provide specific explanatory materials for this methodology?	8/8 Yes	3/13 Yes	Yes	Yes	Yes	Yes	Yes	Yes	Yes	Yes	Not Applicable	I don't know	Yes	Not Applicable	Not Applicable	Not Applicable	Not Applicable	Not Applicable	I don't know	Not Applicable	Yes	Not Applicable	Yes
3. If no, please indicate the reason why you do not ask patients who are undergoing WES/WGS to sign a specific consent form or provide specific explanatory materials for this methodology, or indicate why asking them is not applicable:			Blank	Blank	Blank	Blank	Blank	Blank	Blank	Blank	Consent was collected by the clinicians in the hospitals before they arrive to our lab	At Genome Institute of Singapore the consent form details are governed by the IRB office at National University of Singapore which define study specific consent forms. We are not quite sure of their specific protocol as it pertains to this case.	Blank	We didn't have direct contact with the patients	We are not physicians.	We do not currently perform WES/WGS sequencing/interpretation for patients.	We are working with collaborators who handle the consent for the patients whose genomes we are sequencing.	We are a life sciences software and research company. We do not directly interact with patients.	Blank	We have not implemented yet the WES/WGS as an standard health service. For similar procedures of genetic technologies (arrays over 60K, etc., ) specific consent and information are always performed. As we use the information in clinics, the clinical phenotypes direct the information. Patients are informed that Incidental and/or unanticipated findings are not studied. We don´t inform about gene va…	Blank	It is not applicable because we provide a cloud-based platform for the analysis of next-generation sequence data and do not interface with patients.	Blank
4. Do your consenting materials detail how you would handle incidental (i.e. unanticipated) results?	8/8 Yes	3/9 Yes	Yes	Yes	Yes	Yes	Yes	Yes	Yes	Yes	No	Blank	Yes	No	No	No	Blank	No	Blank	Yes	Yes	Blank	No
5. If not, please indicate the reason:			Blank	Blank	Blank	Blank	Blank	Blank	Blank	Blank	Currently, we focus on the causative mutations related to the phenotype in question	Blank	Blank	We didn't think to include it	We emphasize ‘everything we could possibly tell you’ so incidentals are the norm.	Not Applicable	Blank	We do not have any patient offerings at this point.	Blank	Blank	Blank	Not applicable	Other
6.Do your consenting materials include any option for patients to express preferences around the return of incidental results?	4/8 Yes	2/9 Yes	No	Yes	Yes	No	No	Yes	No	Yes	No	Blank	Yes	No	No	No	Blank	No	Blank	Yes	No	Blank	No
7.If not, please indicate the reason			Given the complexity of incidental findings and the lengthy time to consent around this subject, we feel it is more appropriate to describe a standard practice for the return of incidental findings as a default. This includes the return of all medically relevant findings except those related to untreatable adult-onset dementia disorders. However, if a patient wished to opt out of receiving any in…	Blank	Blank	We didn’t think to include it	We do not currently provide individuals with the option to receive incidental results	Blank	Other: This is a challenging area with significant debate occurring nationally and at the level of professional societies. One investigator on this team (MSW) has been involved in national discussions of this issue. There are concerns given the variety and complexity of the information that patients or parents could make a truly informed decision about which clinically actionable incidental findi…	Blank	Currently we focus on the causative mutations related to the phenotype in question	Blank	Blank	We didn’t think to include it	We emphasize ‘everything we could possibly tell you’ so incidentals are the norm.	Not applicable	Our collaborators decide how to handle this issue	We do not have any patient offerings at this time.	Blank	Blank	The consent is based on the entire procedure. All incidental findings are discussed by an independent committee of experts who will decide whether the finding should be disclosed. The opt-out option is traditional Sanger sequencing	We do not have consenting materials.	other
8.Did you provide any examples of your consenting and/or explanatory materials for patients with your CLARITY submission?	2/5 Yes	2/12 Yes	No	No	Blank	Yes	No	Blank	Yes	Blank	No	No	Blank	No	Yes	No	No	No	No	No	Yes	No	No
9. If no, please indicate the reason			Other: Our reading of the challenge description implied that we were not expected to submit our own consenting materials. We certainly have them in our clinical practice.	It did not occur to use to include it	Blank	Blank	It did not occur to us to include it	Blank	Blank	Blank	it did not occur to us to include it	Other: The consent form are a key component of the study. And it is vital that all the subjects understand and agree to it. However we considered it a precursor to sequencing and analysis and hence did not include it in the final report.	Blank	It did not occur to us to include it	Blank	It did not occur to us to include it	other We are not doing clinical research at ISB. Instead, we count on our collaborators to do the appropriate consenting and IRB procedures.	It did not occur to us to include it	It did not occur to us to include it	It did not occur to us to include it	Blank	It did not occur to us to I include it	we didn't think it was important
10.How would you compare the consenting and explanatory materials in your entry to the 3 winners			My consenting/explanatory materials (not submitted) were as effective. I was not able to find consenting materials for Genomatix. I only found them for University of Iowa	My consenting/explanatory materials were as effective	Although our consenting materials were one of the winning entries our Hospital legal and IRB have requested the consent be divided into 2 or more separate documents as they are not sure how to hand this type of information. This demonstrates the need to educate the regulatory bodies regarding this type of testing.	My consenting/explanatory materials were a little less effective	My consenting/explanatory materials were as effective	We would only include consenting material for a new patient, not for a laboratory analysis. We would expect the treating doctor to handle consenting, reporting and counseling.	Other: Since the samples were already obtained we didn't include any consenting documents. We did, however, provide links to explanatory material appropriate to lay people on the report.	My consenting/explanatory materials were as effective	My consenting/explanatory materials were a little less effective	Blank	My consenting/explanatory materials were as effective	Other: We didn't have any consenting forms.	My consenting/explanatory materials were much less effective	My consenting/explanatory materials were much less effective	We did not include consenting materials in our entries. Only one of the winning entries provided their boilerplate forms. We did provide some explanatory material in the clinical report regarding the variant candidates, with qualifiers to the effect that additional work would need to be done to validate them.	My consenting/explanatory materials were much less effective	My consenting/explanatory materials were a little less effective	My consenting/explanatory materials were much less effective	Two out of three did not provide information about informed consent procedures. The third is more elaborate than our own informed consent information, but contains the same essential information	Not applicable. We did not include any.	Blank
11.Please add detail as to how your consenting and explanatory materials compare with the winning 3 entries.			I thought Iowa’s were good though a little long and I did not feel that “Longevity Reporting” was a good term for report updates	We did not include statistics on the fraction of the un-callable genome or un-callable marker variants. Furthermore, we performed several in house analyses that we did not include in the report, e.g. CNV analyses, several QCs on mapping and variant calling. We did not include the patient form into our submission.	Our consenting materials were the winning consent entry.	The main omission in our reports was that we have not offered patients a choice on how to manage incidental findings.	We did not provide consenting materials as part of the competition because we were focused on the interpretation of the results and sort of assumed that consent was taken care of. This was a mistake in retrospect. I'd say our consenting materials are similar to those provided by the winning teams - however we do not provide the option to receive incidental findings at the moment.	No consenting submitted.	Since the samples were already obtained we didn't include any consenting documents, and although many of the consenting materials on the winning entries were well done, we didn't consider that part of the mandate of the CLARITY competition. We did, however, provide links to explanatory material appropriate to laypeople on the report, material that would be more approachable to the families than t…	Our consent/explanatory materials contain largely the same information.	Blank	Blank	Blank	Blank	Our explanatory materials are intended directly and solely for the patient, not the physician. Regardless of this, the materials provided by Brigham and Genomatix are far superior.	We did not include consenting and explanatory materials directed towards the patient(s).	We did not submit consenting materials. We note that the Iowa materials were extensive, and presumably they go through these with the patients, using an interface person who could helpfully explain them and answer questions.	Blank	Blank	CONSENTING: Our general information is based on the recommendations of the ACMG Board of Directors (2012) for all families undergoing WGS/WES Diagnostic Testing. We did not consider to include the explanatory materials. As we were not under a real clinical challenge, this subject was not a point of discussion in our team. - Iowa University report is excellent in terms of consent and the explanato…	Two out of three did not provide information about informed consent procedures. The third is more elaborate than our own informed consent information, but contains the same essential information.	Blank	Blank
12.Do you think including consenting and explanatory materials for whole exome/genome sequencing should have been included in CLARITY submissions?	6/8 Yes	6/13 Yes	Yes	No	Yes	Yes	Yes	Yes	No	Yes	No	No	No	Yes	No	No	No	Yes	Yes	Yes	Yes	Yes	No
13. Why or why not?			I think the development of a consistent standard for consenting patients for exome sequencing/genome sequencing is quite useful, and requiring submission forces groups to think about this aspect of the process as well as facilitates sharing of materials to move toward consensus documents	We liked the clear scope of the CLARITY challenge. We do, nonetheless, think that consenting and explanatory materials are indeed very important aspects.	The consent and report (and clinical requisition) are complimentary and linked documents, therefore it is difficult to draft an effective report without knowing the consent format and the type of information that could be reported back to the patient. We firmly believe patients should have the ability to select what information they wish to learn and this is best accomplished through a consent do…	We believe this is a crucial part in the process of patient management process when the whole exome/genome sequencing is performed, especially due to complexity of the method and the possibility of incidental findings.	In retrospect, consent and handling of incidental findings is a fundamental component of the utilization of genomics for diagnosis. We should have included those documents.	It depends on the aim of the competition. Still, this is an open field of research, and could well have been included to illustrate a complete clinical interaction. We did not understand this to be a part of the current CLARITY challenge.	We do not think that consenting AND explanatory materials should have been provided. Explanatory materials should have been included but consenting material were not directly relevant because the samples and histories had already been obtained and were therefore tangential to the competition. So we concluded that providing BOTH types of materials was not appropriate, and only provided the explana…	They play an important role in considerations surrounding clinical sequencing.	Blank	The participants of the study should be provided detailed explanatory material as well as access to genetic counseling at the time of consent. And design and analysis parameters need to be confined to these limitations. But this needs to be completed prior to sample collection and hence it may not be a necessary component of the analysis report.	Patient consenting should be done before collection of DNA for sequencing.	t is important to let the patients understand how their data would be analyzed, and to what aspect they can benefit from such process.	We don't really see the utility of it.	Our understanding was that the basis of the competition was to advance interpretative capabilities. Consent and explanatory materials are a separate issue.	We were not explicitly asked to provide such materials, as the consent was procured by the Clarity Challenge organizers. One could argue that the physician who orders a genome or exome should be using proper consent procedures, but we don't think that it should be up to the data providers and analyzers to handle this aspect of the procedure. In the challenge, we were asked to analyze data and rep…	Consenting materials will be handy for the clinician to determine which parts of the report can be communicated to the patient. The explanatory materials will help determine the reliability and possible blind spots in the analytic pipeline used.	to make it clear about the technology, analysis etc.	These materials are crucial for a rational use of genomic technology. There are still obscure points in the real interpretation of genomic data; considering that the participation of clinicians and families in the uses of genomic medicine should be mandatory, the only rational point must be based in the consenting and the use of accurate explanatory materials both for families and clinicians. Inf…	This is an integral part of the diagnostic test	Blank	Blank
*Note: These numbers represent responses submitted months after completion of the contest entries and include retrospective analysis of the data by some groups. Hence they may not match some values quoted in the text as being derived from the initial contest entries.

## Sheet: PART B
Question:*	Aggregate responses for finalists (N=8)	Aggregate responses for non-finalists (N=13)	Finalist 1	Finalist 2	Finalist 3	Finalist 4	Finalist 5	Finalist 6	Finalist 7	Finalist 8	Contestant 9	Contestant 10	Contestant 11	Contestant 12	Contestant 13	Contestant 14	Contestant 15	Contestant 16	Contestant 17	Contestant 18	Contestant 19	Contestant 20	Contestant 21
PART B: About your summary clinical report
14. Did you present clinical summary report documents (such as a 13 page report) for one or more of the cases with your CLARITY submission?	8/8 Yes	9/13 Yes	Yes	Yes	Yes	Yes	Yes	Yes	Yes	Yes	Yes	Yes	No	Yes	No	No	Yes	Yes	Yes	Yes	Yes	No	Yes
15. If not, please indicate the reason:			Blank	Blank	We did not provide a separate clinical summary report of 1-3 pages. Instead we included a clinical summary in the final report. Our clinical summary report addressed Primary actionable clinical findings. This document was submitted.	Blank	Blank	Blank	Blank	Blank	Blank	Blank	We included the information into the final scientific report, but didn't have time to prepare separate clinical summaries. Signing the multi-lateral agreement prior to the challenge took us too much time.	Blank	The depth of our conclusions did not justify the formality.	We included summary reports of our findings, but these were not specifically targeted towards physicians/patients.	Blank	Blank	Blank	Blank	Blank	We did not identify causal variants.	Blank
16. Which of the following result types are addressed by your clinical summary report document?			Primary actionable clinical findings Primary findings of uncertain significance	Primary actionable clinical findings Secondary clinical findings (“incidental” results)	Primary actionable clinical findings	Primary actionable clinical findings Primary findings of uncertain significance	Primary actionable clinical findings Primary findings of uncertain significance	Primary actionable clinical findings Primary findings of uncertain significance	Primary actionable clinical findings; Primary findings of uncertain significance	Primary actionable clinical findings Primary findings of uncertain significance Secondary clinical findings (“incidental” results)	Primary actionable clinical findings Primary findings of uncertain significance	Primary actionable clinical findings; Primary findings of uncertain significance; Secondary clinical findings ("incidental" results)	Blank	Primary findings of uncertain significance; Secondary clinical findings ("incidental results"); Secondary findings of uncertain significance	Blank	Blank	Primary findings of uncertain significance	Primary findings of uncertain significance	Primary findings of uncertain significance Secondary clinical findings (“incidental” results) Primary actionable clinical findings Secondary findings of uncertain significance	Primary actionable clinical findings Primary findings of uncertain significance	Primary actionable clinical findings Primary findings of uncertain significance	Blank	Primary actionable clinical findings Primary findings of uncertain significance Secondary clinical findings (“incidental” results) Secondary findings of uncertain significance
17.Based on the level of complexity and specific content, who do you consider to be the primary audience of your clinical summary report document? (please select one)			Non­geneticist clinician	Clinical geneticist/GC	Non-geneticist clinician	Clinical geneticist/GC	Nongeneticist clinician	Clinical geneticist/GC	Non-geneticist	Non-geneticist clinician	Research geneticist/GC	Highly educated layperson	Blank	Clinical geneticist/GC	Blank	Blank	Nongeneticist clinician	Research geneticist/GC	Non-geneticist clinician	Nongeneticist clinician	Clinical geneticist/GC	Blank	Clinical geneticist/GC
18. Based on the level of complexity and specific content, who do you consider to be additional secondary audiences of your clinical summary report document? (Please check all that apply).			Laboratory Director Research geneticist/GC Clinical geneticist/GC Non-­geneticist clinician Highly educated layperson	Research geneticist/GC	Clinical geneticist/GC Any healthcare provider (nurse, PA, etc.)	Laboratory Director Research geneticist/GC Non-geneticist clinician	Laboratory Director Research geneticist/GC Clinical geneticist/GC Nongeneticist clinician Highly educated layperson	Laboratory Director Research geneticist/GC Non-geneticist clinician	Laboratory Director Research geneticist/GC Clinical geneticist/GC Highly educated layperson High school educated layperson Other: External insurer or internal utilization review personnel	Laboratory Director Research geneticist/GC Clinical geneticist/GC Non-geneticist clinician Highly educated layperson	Laboratory Director Research geneticist/GC Clinical geneticist/GC Nongeneticist clinician	Research geneticist/GC Clinical geneticist/GC Non-geneticist clinician	Blank	Non-geneticists clinician	Blank	Blank	Research geneticist/GC	Clinical geneticist/GC	Clinical geneticist/GC	Research geneticist/GC Nongeneticist clinician At least part of the data should be understandable for the patient	Non-geneticist clinician	Blank	Laboratory Director Non-­geneticist clinician
19.Do you think a non-geneticist clinician should be the target audience of clinical summary reports?	6/8 Yes	8/9 Yes	Yes	No results from genetic testing should always be explained by a geneticist, thus the summary is targeted at geneticists	Yes Although clinical WES/WGS will be ordered by many clinical geneticists, it is moving towards become a standard tool that any healthcare provider can and should be able to use in order to help determine a diagnosis and care for their patients. Therefore, it is imperative that these reports be developed in such a manner that they are useful and understandable to non-geneticist clinicians.	Yes We believe this would facilitate the usefulness of the reports for a wide variety of clinicians involved in patient management, giving them better insight into additional information and insight of the patients' disease. However, we believe that clinical geneticist should always be a part of the patient management process in his situation.	Yes There are simply not enough clinical geneticists.	No	Yes: The clinicians who know the patient best should be able to understand the report and assess the meaning of the results. We relied heavily on the foundational work of Lubin and Scheuner that developed a model genetic testing report. This report was developed for non-geneticist clinicians and was developed using input from non-geneticist clinicians obtained from interviews and focus groups. Th…	Yes	Yes	Yes. The target audience for the summary report should be the patient and his/her clinician	Blank	Yes	Blank	Blank	Yes Within several years, genome sequencing is likely to have been incorporated into general clinical practice. This probably means that primary care docs will need to educate themselves more about genetics and genomics. It's possible or even likely that expert systems software will be developed to facilitate the task of interpretation and prescription. Imagine, for example, that enough phenotypi…	No The use of NGS exome data for diagnostics is relatively new. There will always be borderline hypotheses because of coverage issues, difficulties in phasing haplotypes, demarcation of LOH blocks in offspring of consanguineous parents etc. A geneticist will be in a better position to evaluate the findings before communicating to the clinician,	Yes The ultimate goal of this new sequencing technology is to make it available in the clinics so physicians can use the results to guide their practices, and we don't expect all clinicians are trained geneticist.	Yes: as above	Yes	Blank	Yes
20. If no, who do you think the target audience should be?			Blank	Clinical geneticist/GC	Blank	Blank	Blank	Clinical geneticist/GC	Blank	Blank	Blank	Blank	Blank	Blank	Blank	Blank	Blank	Clinical geneticist/GC	Blank	Blank	Blank	Blank	other
21. Do you feel that your clinical summary report, as it was submitted, could be used in clinical care?	8/8 Yes	6/9 Yes	Yes	Yes	Yes	Yes	Yes	Yes	Yes	Yes	Yes	Yes	Blank	Yes	Blank	Blank	No	No	No	Yes	Yes	Blank	Yes
22. Why or why not? (please summarize in one paragraph)			We provided a standard clinical report, similar to reports we routinely provide in our practice which are currently used to support clinical care	CeGaT: Our clinical reports are routinely used by geneticists	We believe our clinical summary report as it was submitted could be used in clinical care as it summarizes the pertinent clinical findings and indication for test, inheritance models and candidate genes considered, and the secondary findings patients wish to learn about as selected on their consent form. Our clinical summary report also includes the primary findings with interpretation, genetic c…	We aimed to prepare the clinical report in the format directly useful in clinical practice and followed closely the format we use for our daily reposting of results. We also took great care only to report the findings that were highly relevant to the patients disease and whose technical reliability was of high quality. In addition, we explicitly stated what the certainty of findings' in terms of …	I think the clinical summary plainly stated the primary finding, the reason / confidence behind this finding, and some potential actionability. A physician should be able to interpret the results for clinical purposes.	We tried to include sample information, clinical background, terse method, relevant findings, comprehensive interpretation of the primary findings, references to literature and some recommendations for follow up clinical action. All in a single, readable page.	For the general clinician we included assessments of the variants likely to be clinically relevant, information about the associated diseases, and the ability to view both the clinical findings and the gene variants within diagnostic decision support software with which many of the referring clinicians would be familiar (thousands of users in 100 countries). For geneticists and researchers we als…	Regarding level of comprehensibility, our reports would be usable in clinical care. While specifics that would be of more interest to geneticists are included (e.g., mutation coordinates, amino acid changes, etc.), there is also disease/phenotype information provided. Whether or not the findings in these specific CLARITY Challenge cases were helpful to the patients in terms of treatment is anothe…	Our clinical summary was more concise and focused on the candidate genes and mutations. There were less descriptions regarding the thought process behind our decisions and the selection of the final candidates. However, this form of concise replies can be incorporated as a short answer in addition to a more elaborate clinical response such as the ones provided by the 3 winning teams.	The summary report included the top implicated genes, the best match disease with similar symptoms for which they have been implicated for, the prognosis, as well symptoms that the patient and his clinician should be on the look out for.	Blank	It describes variant information that is possibly related to disease mechanism, and has potential benefit for the patient health. Experienced clinicians can make use of this information to determine or even design therapy.	Blank	Blank	We provided a list of candidate variants that would need to be validated as causative, either in other family members or case-control studies or by identifying a clear functional effect of the variant in the patient. Even if the candidate variants we identified are causative, we did not provide clinically actionable advice, that is, some kind of therapy that would help the patients. In essence, t…	There were no actionable items in our report. The report generated some hypotheses which may be of interest to a research geneticist but not to a clinician.	I feel like some of the results is still not definitive need a little more investigation.	The phenotype or family history data strongly implicate a genetic etiology, but the phenotypes does not correspond with a specific disorder for which a genetic test targeting a specific gene is available on a clinical basis. We tried to give a strongly significant answer to facilitate clinical decisions and genetic counseling	The format of the report was established in collaboration with clinical geneticist and is currently being used in clinical care.	Blank	Blank
23. How important do you feel it is that NGS studies produce a clinical summary report that can be implemented in the clinic ?	Important to extremely important	Neutral to extremely important	Extremely important	Important	Important	Extremely important	Important	important	extremely important	extremely important	important	Extremely important	Blank	Important	Blank	Blank	neutral	extremely important	extremely important	extremely important	extremely important	Blank	extremely important
24. How would you compare your clinical summary report against the winning 3 entries?			Our reports are much more effective.	Our clinical summary report was a little more effective	Our team produced one of the winning entries	Our summary report was a little less effective	Our clinical summary report was a little more effective	Our summary report was similar in effectiveness	Our clinical summary report was much more effective	Our summary report was similar in effectiveness	Our clinical summary report was a little less effective	Our clinical summary report was similar in effectiveness	Blank	Our summary report was similar in effectiveness	Blank	Blank	Other: It varied. We might have done a better job of identifying or ruling out candidate genes than the winners. Without an objective identification of the causal variants in the three pedigrees, we cannot evaluate the relative effectiveness of our reports concretely. On the other hand, some of the winning entries provided significantly more detail on the function of the candidate genes, with rat…	Our summary report was a little less effective	Our summary report was a little less effective	Our clinical summary report was similar in effectiveness	Our summary report was much more effective	Blank	Our clinical summary report was a little less effective
25. Please add detail as to how your clinical summary report document materials compare with the winning 3 entries.			Genomatix reports were not written as true lab reports and contain limited information making them less useful. Concerning in both reports from Genomatix and Iowa is the conveyance of disease-causation or non-disease-causation of a variant based upon in silico analyses without appropriately conveying the inaccuracy of such tools. Iowa’s reports were more effective than Genomatix though a couple o…	In comparison to the Brigham and Women’s Hospital we included less statistical information, e.g. fraction of the coding regions with insufficient sequencing data. In terms of the findings we reported only the significant variants and dismissed those with rather uncertain significance from the clinical report. Being this restrictive, we were still able to cover all likely candidates.	We did not provide a separate clinical summary report of 1-3 pages. Instead we decided to include a brief clinical summary in the final report. Overall, our clinical report is a little longer than the other two clinical reports. This is due to several components of the report we included that the other teams did not include. First, we included a brief clinical synopsis, along with the differentia…	We believe our clinical reports were clear and presented the results in a very straightforward and understandable manner. We would also like to point out, that we specifically directed the patients to further genetic counseling. However, other reports included additional valuable information regarding the regions that were not sufficiently covered by the sequencing, which is crucial for understan…	Our summary report was similar to those provided by the other teams. I think that perhaps we provided more detail than the Genomatix team and less detail than the Boston team. Minus the missing consent forms I thought we were at about the same level of detail as U. of Iowa.	Seeing the reports, we commend ourselves for a reasonable effort, consider the known panel coverage to be a very nice touch to the Boston contribution.	The biggest advantage of our report is that it used the format recommended by the Scheuner/Lubin research and presented all of the key information needed for interpretation on one page with supplementary information following. This approach has been vetted with non-geneticist clinicians and has been found to be effective. The reports provided by the winning teams exhibited many features that had …	Blank	Our clinical summary was more concise and focused on the candidate genes and mutations. There were less descriptions regarding the thought process behind our decisions and the selection of the final candidates. However, this form of concise replies can be incorporated as a short answer in addition to a more elaborate clinical response such as the ones provided by the 3 winning teams.	The three winning entries provide excellent clinical detail. There are some keys aspects of each of these reports that we aim to adapt and include. One factor that we aimed for, and which perhaps could have improved on these reports, was some detail on the best match disease and its short and long term prognosis. We also included a list of secondary finding and symptoms of these disease which the…	Blank	Blank	Blank	Blank	We believe the particular strength of the ISB entry was in maximizing reporting of the most probable true candidates while minimizing likely false positive candidates. Quantitative statistics for confidence that a particular gene is the cause of a particular phenotype were lacking in all entries, including ours. However, qualitative statistics in the form of descriptive text for candidates were p…	Our clinical summary report was included in the main report. We had an executive (clinical) summary for every trio, in which we bulletized the most important variants and their possible relevance to the clinical phenotype. The format followed by other teams especially the Harvard and Genomatix teams was to provide a short table of variants, their pathogenicity and details on the variant inheritan…	Blank	We were just looking for “diagnostic results” and we intend that our results provided an explanation of the patient’s phenotype. The interpretation of the results was only for diagnostic purpose and clearly related to a patient’s phenotype or clinical condition thus a lower threshold for reporting is appropriate. The winning entries focused in incidental points and other of uncertain significance…	It is difficult to compare the clinical summary reports, since all laboratories showed a report that seems tailored to the Clarity Challenge. We decided, however, to use our routine diagnostic reports. In general the other reports would be considered too extensive for use in clinical practice.	Blank	Blank
26. Did you provide an interpretative report of your results?	8/8 Yes	12/13 Yes	Yes	Yes	Yes	Yes	Yes	Yes	Yes	Yes	Yes	Yes	Yes	Yes	Yes	Yes	Yes	Yes	Yes	Yes	Yes	No	Yes
27. If not, please indicate the reason:			Blank	Blank	Blank	Blank	Blank	Blank	Blank	Blank	Blank	Blank	Blank	Blank	Blank	Blank	Blank	Blank	Blank	Blank	Blank	We did not identify causal variants.	Blank
*Note: These numbers represent responses submitted months after completion of the contest entries and include retrospective analysis of the data by some groups. Hence they may not match some values quoted in the text as being derived from the initial contest entries.

## Sheet: PART C-D
Question:*	Aggregate responses for finalists (N=8)	Aggregate responses for non-finalists (N=13)	Finalist 1	Finalist 2	Finalist 3	Finalist 4	Finalist 5	Finalist 6	Finalist 7	Finalist 8	Contestant 9	Contestant 10	Contestant 11	Contestant 12	Contestant 13	Contestant 14	Contestant 15	Contestant 16	Contestant 17	Contestant 18	Contestant 19	Contestant 20	Contestant 21
PART C: Interpretive Reports
28. How would you compare your interpretive report against the winning 3 entries?			Our interpretive report was a little more effective	Our interpretive report was similar in effectiveness	Our team produced one of the winning entries.	Our interpretive report was a little more effective	Our interpretive report was similar in effectiveness	Our interpretive report was similar in effectiveness	Our interpretive report was much more effective	Our interpretive report was similar in effectiveness	Our interpretive report was similar in effectiveness	Our interpretive report was similar in effectiveness	Our interpretive report was similar in effectiveness	Our interpretive report was similar in effectiveness	Our interpretive report was much less effective	Our interpretive report was a little less effective	See text above for #25. One particular resource leveraged by the ISB team was hundreds of control whole-genome sequences in the context of pedigrees. Analysis of these control pedigrees has given us ability to detect many sources of false positive signals in clinical genome studies. In particular, we have empirical databases of particular variants that are common false positives and particular sh…	Our interpretive report was similar in effectiveness	Our interpretive report was a little less effective	Our interpretive report was a little less effective	Our interpretive report was a little less effective	Not applicable	Blank
29. Please add detail as to how your interpretative report materials compare with the winning 3 entries.			Blank	We described the mapping steps, the variant calling steps and the filtering steps. All described pipelines were very similar in terms of the informatics pipelines. Main differences could be found in additional analyses that were performed, like expression analyses in different tissues , in protein-protein interaction analyses and in medical data content.	We found the interpretive reports in all 3 winning entries to be similar.	Our reports conveyed detailed information on all the steps towards our results in a reproducible manner. We believe reports could be improved by revealing a complete list of candidates variants we have taken into consideration as potentially causative, which we did not think to include. We have also not presented the genes that were poorly covered, but potentially related to the clinical symptoms…	Again I thought our summary report was similar to those provided by the other teams. I think that perhaps we provided more detail than the Genomatix team and less detail than the Boston team. Minus the missing consent forms I thought we were at about the same level of detail as U. of Iowa.	We split the interpretative report over a shorthand version in the clinical report and a more extensive one in the technical report. We believe the brevity of the clinical report important for actual clinical utility. While the other contributions were very good, our interpretation was as good as or more informative than the three winning entries when viewed in total.	We were the only entry to allow the clinicians to evaluate the results within diagnostic decision support software, providing an assessment both of the prior probabilities of diseases and the effect of the variants that emerged from the novelty, compound heterozygosity and severity analyses. Although many other teams produced long reports with citations to the literature, we make similar informat…	Similar descriptions of analysis techniques.	Our interpretive report was highly informative, describing the thought process, tools and databases we employed throughout the CLARITY challenge	The three winning reports differ on the focus and detail of reporting.	Our interpretative reports (page 13-27 in "CLARITY_finalReport_ZYWteam.pdf") have similar effectiveness with the winning teams with respect to "Results" and "Methods" sections. In addition, we provided a few additional elements which may make our report more effective than the winning entries. For "Results": as the winning entries did, for each family, the primary disease genes were described in …	Blank	Comparable to Iowa for content. Far behind (less comprehensive than) the reports from Brigham and Genomatix.	The winning entries provided additional detail and clinical context.	See above, and: Had we had more time to devote to our reports, we would have provided more detail from the literature and other analyses to bolster our rationale for thinking that particular candidate variants might be causative. Also, our presentations could have been clearer and easier to read. In this regard, we think that the Brigham entry did quite well, covering many features of genomic ana…	We think our interpretative report had some of the important elements that we saw in the winning reports. Our report seemed somewhat similar to the University of Iowa report, with the details of the important genes being called out under individual headings. We tabulated variant frequencies, bioinformatics predictions from SIFT, Polyphen, Mutation taster, residue conservation scores and knock out…	Blank	In all cases we identified mutations in genes that are highly likely to be causative given current knowledge. We did not analyzed incidental or unanticipated findings as the clinical phenotypes directed our discussion We assume that the study of large-scale sequencing generated a variety of heterogeneous results that were nor analyzed or discussed.	Our expertise in cardiogenetics is limited, and we did not interpret the TTN variants as being causative. However, we did consider them as candidates. If this would really be diagnostic reports, we would have had contact with experts in the field. The GJB2 indel in case 1 has been missed by our calling software. Since the second variant was present several times in our control cohort, and the fir…	Blank	Blank
30. After viewing the winning CLARITY entries, what, if any, elements would you add to your interpretive report?			We would strengthen the analysis of coverage and estimation of false-negative rates. We would address secondary findings	The fraction of the un-callable genome or coding region.	We will consider adding the “random expectation for the number of de novo variants” and compound heterozygotes in each gene to our interpretive reports. We will also consider expanding our limitations statement to include some of the technical limitations such as genomic regions which may harbor the causative variant were not capture and/or analyzed. We will also consider adding a statement regar…	We would definitely add lists of top candidate variants for each of the families. We would now also add details regarding poorly targeted regions, which would improve the quality of our reports.	Consenting materials - otherwise I thought our interpretative report had appropriate detail.	a detailed known panel gene coverage	Our approach was not to use defined panels of genes, but rather to use the automated genome-phenome analysis capabilities of SimulConsult to analyze all variants and all relevant inheritance models. After the CLARITY deadline, however, for quality reporting purposes we added to the SimulConsult analysis the ability to construct a software-defined gene panel based on the following: 1. Genes 2. Dis…	In the case of the putative causal mutation in the myomesin-1 (MYOM1) gene in Family 1, we would have submitted the IGV screenshots to support the findings we wrote up in our clinical report.	In regards to the descriptive part of the report, we would not add any additional elements as we believe our report was sufficiently comprehensive. Graphically, it may be beneficial for some audiences to have a flow chart of our methods, sub sectioned into the different levels of analysis (from variant to gene)	Our report was more concise and could perhaps be improved with more intuitive details on the various choices and the empirical results of the general methodology.	Although our reports contain well documented results for all families that provide equivalent information as Clinical Summary reports, we would like to include separate Clinical summary reports for each family as the winning entries did.	More quality control aspects. Limitations of the methodology, for example, possible causal variants in regions not sufficiently covered in the current data set.	Improved detection of compound heterozygosity.	In order to present a more complete report, we would reiterate the patient history and pedigree, would include results from additional deleterious mutation detection tools, and would conduct a more thorough search for prior associations. As an example of the last item, we included the selected variant (TRPM4) in our short list for Family 2. A quick literature search would have revealed a prior as…	More literature and functional analysis of the gene candidates. A better description of the approaches we took to identifying candidates.	Use of a statistical approach to rank the candidate genes, to be used in conjunction with the biological approach. An example would be the protein-protein interaction data approach that the Harvard team used.	Blank	Synthesizing the complex results of WGS/WES in the context of an individual patient and family in light of the clinical condition requires understanding of the testing and bioinformatics methodology, skills in pedigree analysis and interpretation, and familiarity with a broad range of inherited disorder. Medical decision-making should be carried out by a qualified clinical geneticist working dire…	None. Although a lot of interesting information was presented (e.g. BWH included ancestry plots), we feel that a lot of this information is not used (and maybe not even wanted) in daily practice.	Blank	Blank
PART D: Revisible Reporting
31. Do you have a plan for revisable reporting for patients and/or physicians?	4/8 Yes	4/13 Yes	Yes	No	Yes	Yes	No	No	Yes	Our revisable reporting plan is not fully developed at this time. With the Churchill pipeline, the analysis only takes a few hours from start to finish. Therefore, we will often reanalyze data sets when there is reason to do so (e.g., updated annotation, more samples that share the same phenotype.) We plan to more fully automate this process in the future and eventually generate "differences" rep…	We currently do not implement revisable reporting as our analysis is still under constant modifications and improvements. This means we keep revising our reports as additional information is incorporated into the analysis process.	No	No	Yes	Yes	We do not currently have plans for reporting to patients/physicians, but our platform does allow updating of results based on new findings.	We did not propose a plan, yet did suggest that the data be reexamined as bioinformatics pipelines are improved and more clinical data are available.	No	No	No	Yes	No	Yes
32. If not, please specify why not.			Blank	Due to the volume of patients and data generated, we do not think that revisable reporting is feasible as it can not be automated completely	Blank	Blank	Not something we have considered yet.	We expect new samples for the same patient for complete technical reanalysis as the techniques improve over time.	Blank	Blank	Blank	Revisable reporting allows the analysis to improve the analysis as more data becomes available. On the downside there are privacy concerns on individual patient data being retained.	we may develop it in the future	Blank	Blank	Blank	Blank	No direct interaction with patients yet.	would love to do but don't have time to do it	We do not have a written plan, but in fact usually review reports as new discoveries become available	Blank	We do not interface with patients or physicians.	Blank
33. Did you provide a plan for revisable reporting in your CLARITY materials?	2/8 Yes	0/13 Yes	No	No	Yes	No	No	No	Yes	No	No	No	No	No	No	No	No	No	No	No	No	No	No
34. If not, please indicate the reason:			We did not consider it to be a part of the challenge	We have no plan for doing so	Blank	We didn’t think to include it	We didn’t think it was important	As we understood the competition guidelines, this was not requested.	Blank	Our process to do this automatically is under development.	We don't have a plan for revisable reporting to clinicians	Other: Revisable reporting decision should be part of the IRB and the patient should weigh in the pros and cons when the decision is made.	the process still evolves.	We didn’t think to include it	We don't have a plan for revisable reporting to clinicians We didn’t think to include it We didn’t think it was important	We didn’t think it was important We didn’t think to include it	See above--#31	We thought the challenge restrictions indicated the data had to be destroyed at the end of the challenge. We assumed this meant a one time analysis and report.	We don't have a plan for revisable reporting to clinicians	We don't have a plan for revisable reporting to clinicians	This is common practice and not specific for the exome sequencing diagnostic test	We don't have a plan for revisable reporting to clinicians	We didn’t think it was important
35. If Yes, what process would you use?			Blank	Blank	Instead of the phrase “revisable reporting” we used the phrase, “longevity reporting.” Patients can elect to receive longevity reporting of their results for up to 7 years on an annual basis. If patients elect to receive these results their healthcare provider will be notified of any changes to variant disease status. After 7 years, the patient and/or healthcare provider may elect to repeat the t…	We are considering annual re-evaluation of detected variants using most recent information on genetic variation in population (using our internal and publicly available databases), information from updated databases of genes and variants of clinical significance (ClinVar and OMIM) and novel functional annotations. We would include the option regarding revisable reporting in our consent forms and …	Blank	Blank	We provided the ability to re-run the variant table in SimulConsult genome-phenome analyzer with two types of changes in other inputs: 1. Clinical and laboratory findings can change, even to the point of assessing completely different clinical queries using the variant table. 2. Genomic knowledge, including newly identified genes and their clinical and laboratory findings, changes continuously. S…	We plan to automate the process of reanalysis and generate "differences" reports on the output result sets.	Blank	Blank	Blank	Blank	Our analysis pipeline is continuously updateable by patients themselves (in terms of content and process, i.e., subscription).	Blank	At ISB, we often rerun pedigree WGS datasets as we improve elements of our analysis pipeline or develop new modules. Having hundreds of genomes in-house has significantly improved our ability to annotate features of the genome that might lead to false negatives or false positives or otherwise influence our relevance criteria for candidate variants. Thus, it makes sense to rerun the analyses on a …	Blank	Blank	Blank	Blank	Blank	Blank
36. Few teams described the process they would use to provide revisable reporting. How would you compare your planned revisable reporting process against the winning 3 entries			Our process was much more effective (I did not see a plan by Genomatix and Iowa’s appears to require a research process to update. For our lab, updating can happen automatically through GeneInsight Clinic whereby the patient’s report is automatically updated when variant classifications change and the ordering physician receives an email alert from the system. We can also proactively newly resear…	We had no process	Our process was a little more effective	We had no process	We had no process	We had no process	Our process was much more effective	We had no process	We had no process	We had no process	Blank	Blank	Our process was much more effective	We had no process	We had no process	We had no process	Our process was a little less effective	We had no process	We had no process	We had no process	Blank
*Note: These numbers represent responses submitted months after completion of the contest entries and include retrospective analysis of the data by some groups. Hence they may not match some values quoted in the text as being derived from the initial contest entries.

## Sheet: PART E-F
Question:*	Aggregate responses for finalists (N=8)	Aggregate responses for non-finalists (N=13)	Finalist 1	Finalist 2	Finalist 3	Finalist 4	Finalist 5	Finalist 6	Finalist 7	Finalist 8	Contestant 9	Contestant 10	Contestant 11	Contestant 12	Contestant 13	Contestant 14	Contestant 15	Contestant 16	Contestant 17	Contestant 18	Contestant 19	Contestant 20	Contestant 21
PART E: Variant identification
37. For family #1, did you recognize that the hearing loss might be a separate phenotype from the myopathy?	8/8 Yes	7/11 Yes	Yes	Yes	Yes	Yes	Yes	Yes	Yes	Yes	No	No	Blank	Blank	Yes	Yes	Yes	Yes	No	No	Yes	Yes	Yes
38. If Yes, did you consider the genetic basis for the hearing loss?	6/8 Yes	5/8 Yes	No	Yes	Yes	Yes	Yes	No	Yes	Yes	Blank	Blank	Blank	Blank	No	Yes	Yes	Yes	Blank	Yes	No	No	Yes
39. If not, why not?			We did not consider it to be a clinical priority in the challenge. It is of interest, however, why the hearing loss variants have not been highlighted by the unbiased bioinformatics analysis. This is due to the filters we applied. The variants have population allele frequencies exceeding our thresholds and the other variant.	Blank	Blank	Blank	Blank	We decided to only look at primary findings for the primary diagnosis, in part to avoid incidental findings. If the primary diagnosis had been hereditary hearing loss and CNM, we would have searched for it.	Blank	(We would not report it in the clinical summary report because we choose to only report incidental findings if they are medically actionable.)	We focused on the main described phenotype, which was the myopathy.	We only considered hearing loss as a symptom to the primary diagnosis	Blank	We didn't consider phenotypes other than myopathy.	Our focus was exclusively on the myopathy.	We selected "Yes" for this answer because we did briefly look at a few genes that may have been related to hearing loss. However, this was not the primary diagnosis and was not the focus of our efforts.	Blank	Blank	Blank	Sensorineural hearing loss could resemble some forms of myopathy with deafness related with mitochondrial complex deficiency, microtubules o vesicles trafficking. We considered that the hearing loss should be a part of the phenotype.	We did not identify any variants that seemed related to the hearing loss. The deletion was not called by the variant calling software whereas the missense variant was found in 17 of our control samples (1.47%) and therefor not considered.	We focused on the myopathy.	Blank
40. In your report of variants, did you specify the variant relative to (check all that apply):			mRNA sequence; predicted protein effect	mRNA sequence predicted protein effect	mRNA sequence predicted protein effect	mRNA sequence predicted protein effect	Genome sequence predicted protein effect	genome sequence mRNA sequence predicted protein effect	Genome sequence; predicted protein effect	genome sequence predicted protein effect Many other annotation fields in our full reports (spreadsheets).	predicted protein effect mRNA sequence genome sequence	Genome sequence; mRNA sequence; predicted protein effect	Blank	genome sequence predicted protein effect	Genomic coordinates and dbSNP (rs identifiers)	genome sequence predicted protein effect	genome sequence predicted protein effect microRNA binding site, splice sites. Mitochondrial genome analysis was also done.	genome sequence predicted protein effect	Blank	genome sequence mRNA sequence predicted protein effect	mRNA sequence predicted protein effect genome sequence	We did not report variants	genome sequence predicted protein effect
41. In your report of variants, did you specify any of the following (check all that apply)?			zygosity; Other: Parent of origin. In our normal reporting process we include genome build and accession # for cDNA.	Accession # for cDNA reference sequence zygosity	accession # for cDNA reference sequence accession # for protein reference sequence genome build for genome changes zygosity	accession # for cDNA reference sequence zygosity	Genome build for genome changes zygosity	accession # for protein reference sequence genome build for genome changes accession # for cDNA reference sequence Other (please specify) Domain architecture and other structural protein feature. Splice site structural information. Inheritance pattern (parent of origin), dbSNP number, where applicable.	Genome build for genome changes; accession # for cDNA reference sequence; accession # for protein reference sequence; zygosity	genome build for genome changes zygosity accession # for cDNA reference sequence accession # for protein reference sequence Many other annotation fields in our full reports (spreadsheets).	Blank	genome build for genome changes; zygosity	Blank	genome build for genome changes zygosity	genome build for genome changes	genome build for genome changes zygosity	genome build for genome changes zygosity Relationship detection; tracks of autozygosity We listed the OMIM entries for gene candidates	zygosity dbSNP rs IDs	Blank	accession # for cDNA reference sequence zygosity	accession # for cDNA reference sequence zygosity genome build for genome changes	We did not report variants.	genome build for genome changes zygosity
42. In your report of variants, did you specify parental inheritance?	7/8 Yes	10/11 Yes	Yes	Yes	No	Yes	Yes	Yes	Yes	Yes	Yes	Yes	Blank	Yes	Yes	Yes	Yes	Yes	Blank	Yes	Yes	No	Yes
43. In your submission, whenever you listed specific candidate genes and commented on presence or absence of potential pathogenic variants, did you attempt to quantify and report on regions with insufficient coverage or data quality?	4/8 Yes	4/11 Yes	Yes	No	Yes	No	No	No	Yes	Yes	No	No	Blank	Yes	No	No	No	No	Blank	Yes	Yes	No	Yes
44 If Yes how did you estimate coverage quality			We estimated call-ability of known variants. We provided coverage plots. We also performed extensive QC using comparison with standard population genetics statistics, allelic balance, ancestry etc.	Blank	We required 4 sequencing reads to cover each variant position (4X depth of coverage), and the variant to be present in at least 25% of reads. We filtered out variants with < 30 Phred-like quality score (1/100 chance of error) and/or a quality divided by depth (Q/D) of <5. Genomic regions in candidate genes which did not meet Q/C for coverage were listed in the appendix. Coverage analysis was comp…	Blank	Blank	Blank	We included in the variant table measures of read depth and read quality for a particular variant. We did not, however, include reports on wide regions or distinguish between good read coverage but not variant versus poor read coverage. Such analysis was done well in some of the winning entries.	In addition to our clinical summary report, we can provide (and did submit for the CLARITY Challenge) an investigative report that is geared more toward the investigator/geneticist and would not be sent to a clinician. This report includes the entire set of called variants (of sufficient quality) in original VCF file format (output from our sequencing analysis pipeline) along with a heavily annot…	Blank	Blank	Blank	Coverage is based on reads count, and genotyping quality is estimated by GATK.	Blank	Blank	Blank	Blank	Blank	We estimated variant quality based on: -Log Odd ratio of variant call under GATK's Variant Quality Score Recalibration (VQSR) Gaussian Mixture Model -Consistent variant call between Complete Genomics and SOLiD	We calculated overall coverage of the exome for the individual patients. Because we did not have a specific "gene package" for this disorder no detailed report for the gene package could be made. This report contains coverage information per target within each gene and overlap with the coding exons.	Blank	Blank
45 if no, why not?			Blank	We missed to include it. We would like to do so in future.	Blank	At the time of submitting Clarity reports this step was not a part of our data processing pipeline.	Did not consider it - I think this is likely too much detail for a summary or interpretive report. But it should perhaps be available in some way. However, if a good candidate gene for a known phenotype-gene relationship is not covered well - this should be presented upfront.	We provided only exome wide and capture panel wide coverage data overall, as a QC parameter, not specifics on genes.	We did not include reports on wide regions or distinguish between good read coverage but not variant versus poor read coverage. Such analysis was done well in some of the winning entries. We also did not analyze for copy number variants, a functionality that will be added going forward	Blank	When analyzing sequencing data, quality is initially assessed. Once the quality of the data is determined, we prefer to focus our reports on the high quality data. If we conclude that the candidate variants cannot be inferred from the data, we re-assess the genomic regions with low quality sequencing data in order to elucidate a possibly missed candidate gene.	We did not include it in the report. We generally use bedtools to evaluate the coverage.	Blank	Blank	Limited capabilities.	It is difficult to comment on unknown information (uncovered/low quality regions).	Unlike some of the winning entries, we did not begin the analysis with a list of genes known to cause the proband's disorder; rather instead performed a de novo analysis, starting with the variation files provided by CGI. Because we at ISB have several hundred WGS datasets produced by Complete Genomics, we know which regions of the genome suffer from low coverage. Although the overall quality of …	Clearly a mistake on our part.	Blank	Blank	Because we did not have a specific "gene package" for this disorder no detailed report for the gene package could be made. This report contains coverage information per target within each gene and overlap with the coding exons.	We did not report variants.	Blank
PART F: Data analysis
46. Do you have a strong preference for the underlying sequencing technology used for diagnostic sequencing? (Illumina, SOLiD, Complete Genomics, Other (e.g., Helicos, Ion Torrent, 454, Pac Bio, Sanger/Capillary Electrophoresis Sequencing, PCR based methods)?	6/8 Yes	6/11 Yes	Yes	No	No	Yes	Yes	Yes	Yes	Yes	No	Yes	Blank	No	No	No	Yes	Yes	Blank	Yes	No	Yes	Yes
47. If you do have a strong preference for an underlying sequencing technology, which one is it and why? (e.g., cost, accuracy, availability, compatibility with other infrastructure, peer acceptance, standardization, etc.)?			Our preference is for Illumina technology. We consider accuracy, compatibility with the computational infrastructure, peer acceptance and standardization	Blank	Blank	We have a preference for Illumina sequencing technology, due to its accuracy, widespread availability of open source tools for data processing, good compatibility with downstream data processing tools.	Illumina or Complete Genomics. Accuracy is of primary importance.	Sanger / capillary electrophoresis. For all our own analysis we always fall back to Sanger, for validation of positive findings	Although there is no single method that is reliable under all conditions, Sanger sequencing of non-clonal template provides the least biased means to evaluate the representation of alleles in the sample. Any method based on clonal events, such as NGS, always has a greater degree of uncertainty as to whether an allele is represented.	Illumina. We find the data to be more accurate and reliable than the other platforms.	Blank	Illumina, based on all the fore mentioned factors.	Blank	Blank	We have a preference for the annotation level provided by Complete Genomics, but are well aware of the (current) need to deal with raw reads.	Blank	Our primary experience has been with Complete Genomics, but we have also analyzed WGS data produced by SOLiD and Illumina. In our analyses of error rate, based on pedigree sequencing where we can use inheritance patterns as a check on errors, CGI is better than Illumina, which is better than SOLiD. (In a family quartet with 2 children, about 1/4 of the genome is homozygously shared by the childre…	We prefer working with Illumina data because of the wide variety of tools available for analysis. The basespace representation of the data allows for easy development of software when compared to the colorspace SOLiD data.	Blank	We prefer Illumina Technology because it offers the best balance between cost and accuracy, with a strong peer acceptance and amenable to use with most bioinformatics tools.	Blank	Illumina or Ion Torrent. They are active technologies with vibrant ecosystems of development to support analysis. We do not consider SOLiD and Complete Genomics data to be competitive.	Blank
48. Do you prefer to generate your own sequencing data, or have it generated by an external sequencing service provider?	6/8 Generate own data	3 = generate own data; 8= have it generated	Generate own data but we are currently having it generated	Generate own data	Generate own data	Have it generated	Generate own data	Generate own data	Have it generated	Generate own data	Have it generated	Generate own data	Blank	Generate own data	Have it generated	Have it generated	Have it generated	Have it generated	Blank	Have it generated	Generate own data	Have it generated	Have it generated
49. Please explain why you prefer to generate your own sequencing data, or why you prefer to have it generated.			The four considerations are cost, TAT, accuracy and time and cost for test development. At the moment, given these factors, there is not a strong argument to bring the sequencing into our own lab for WGS but we do plan to do it for WES.	Higher trust in own sequencing data. Quality control much easier.	We prefer to generate our own data sequence data so we know if there were any problems in generating the data. However, we are not against obtaining sequence from an external sequencing service provider.	We prefer to have the data generated mostly due for economical reasons. Considering our throughput at our institution the initial investment would be too high. Also, as NGS technology is rapidly evolving, we believe this transitional time may not be the best to make such a long term investment.	I actually don't have a preference either way - but this was not an option above. As long as I have some experience with the data generator and am confident they produce good quality data - I'm fine with having data generated externally.	Control of all steps of protocol and parameters. Local certification possible. Monetary considerations.	Sequencing methods and approaches continue to change rapidly. Consequently investment in equipment is quickly made obsolete. Additionally, the benefits of scale in terms of efficiency and cost favor providers of sequencing as a service – the situation is analogous to that of oligonucleotide synthesis.	We prefer to generate our own sequencing data because we use Illumina, which we feel is the superior platform, and because we have excellent lab technicians that consistently produce quality data. From the analysis side of things, Churchill, our pipeline for variation discovery, is the fastest pipeline (as described in our CLARITY Challenge Final Report) and can produce a complete high quality wh…	We believe the analysis of sequencing data should be the focus of our efforts although we also sequence in our own lab. There are currently numerous methods of assessments regarding the quality of sequencing data, therefore we can set a threshold of required data quality (such as coverage and base quality) which can then be easily validated.	Various factors including cost, control, standardization based on compatibility, ease of re-analysis, play a role.	Blank	If the sequencing data is generated in-house, with accumulation of samples, we can get a better idea of limitations and bias of the platform (like which part of the genome cannot be covered in sequencing). Thus, we can have better quality control and interpretation of new data.	We have no interest in having the resources to generate our own sequence data.	Our specialty is not sequence generation.	Having worked on the Human Genome Project, we are well aware of the logistical issues surrounding the creation and upkeep of an in-house large scale sequencing facility. Commercial outfits can use the economy of scale and technical know-how to produce data more efficiently, cheaply, and accurately.	Blank	Blank	Avoid the burden of Machine maintenance and upgrading. Purchasing and personnel costs seem also reduced.	We have no preference, if data can be generated elsewhere which adheres to our quality standards than this would be ok as well.	We build an analysis platform.	Blank
50. What is your preferred mode of resequencing for diagnostic purposes? (Please pick one)			Other: This strongly depends on clinical scenario	Focused gene panel	Resequencing strategy should be flexible and dependent on the reason for resequencing.	Whole exome	Whole Exome	It depends highly on the clinical question. For many monogenic disorders, Sanger sequencing would be preferable, and for many polygenic, gene panels on a small instrument. For broader indications, syndromes etc., exome sequencing is currently preferred.	Other: Sanger sequencing of individual genes deemed relevant.	Whole Exome	Whole Exome	Whole exome	Blank	Whole Exome	Whole Exome	Whole Exome	Focused gene panel We haven't done much of this yet, but a targeted approach, assuming a limited number of gene/variant candidates makes sense to us. If it's a question of verifying that a variant candidate is real, then PCR-based Sanger sequencing is done.	Focused gene panel Depends on the purpose of the diagnostic. If it is a well studied condition, then a specialized panel that incorporates the upstream, promoter regions, and other deep intronic sites implicated in literature can be designed in a manner that guarantees coverage in all the important regions. For more exploratory work Mendelian disease analysis, exome panels will probably suffice.	Blank	Blank	Whole Exome	Focused gene panel	other
51. Is next-gen sequencing sufficient for this for diagnostic purposes, or must it be combined with more classical techniques of DNA analysis (e.g., Sanger sequencing, PCR methods, Microarray/Hybridization methods)?			NGS must be combined with more classical techniques	NGS must be combined with more classical techniques	Classical methods (such as Sanger validation) may not be required if metrics have been established showing 100% concordance of NGS and the classical method under consideration.	NGS must be combined with more classical techniques	NGS must be combined with more classical techniques	NGS must be combined with more classical techniques	NGS must be combined with more classical techniques	NGS must be combined with more classical techniques	NGS must be combined with more classical techniques	NGS must be combined with more classical techniques	Blank	NGS must be combined with more classical techniques	NGS is sufficient for diagnostic purposes	It is our view that the quality of NGS data is sufficient for some diagnostic purposes, but it is currently limited by coverage, read length, and interpretative capability.	We don't think this is clear yet. Each sequencing technology has systematic errors, and WGS has the advantage of generating highly redundant coverage, which improves accuracy EXCEPT for the regions where systematic errors occur. It is best, therefore, to combine technologies with different systematic profiles if one wants the most accurate sequence. We don't have enough data from the different pl…	NGS must be combined with more classical techniques	Blank	NGS is sufficient for diagnostic purposes	NGS must be combined with more classical techniques	NGS must be combined with more classical techniques	other
52. What level of coverage do you feel is required for accurate variant calling in next-gen sequencing for a gene panel (e.g., 20x, 30x, 40x, 80x, 100x, 300x, other…)? (Please enter a number with no X)	121.25	68.8889	20	300	30	300	40	80	100	100	100	100	Blank	40	30	100	40	80	Blank	Blank	30	100	Blank
53. What level of coverage do you feel is required for accurate variant calling in next-gen sequencing for an exome (e.g., 20x, 30x, 40x, 80x, 100x, 300x, other…)? (Please enter a number with no X)	73.75	49	Average ≥100X but we will call at 10X	100	30-should be the same confidence of calling a variant	100	40X average, 20X per locus.	60	60	100	50	60	Blank	30	20	80	40--see above	40	Blank	40	30	100	Blank
54. What level of coverage do you feel is required for accurate variant calling in next-gen sequencing for a whole genome (e.g., 20x, 30x, 40x, 80x, 100x, 300x, other…)? (Please enter a number with no X)	58.75	38	Average ≥30X but we will call at 10X	80	30-should be the same confidence of calling a variant	100	40X average, 20X per locus.	30	60	100	30	30	Blank	20	40	30	40--see above	30	Blank	30	30	100	Blank
55. Is the current next-gen data quality up to practical diagnostic standards? Please explain your response, limiting to one paragraph.			It is acceptable when combined with orthogonal methods for variant confirmation but needs improvement for cost reduction, accuracy and lab flow.	Depending on coverage, sequencing platform and bioinformatics analysis, Yes.	It depends on the application, and for any given application, the reliability of NGS data depend on depth of coverage and percent target covered. The gold standard for diagnostic sequencing is to cover the entire coding region. Currently, exome capture methods do not cover the entire coding portion of the genome, and some areas are insufficiently covered to accurately call variants. More even and…	Yes we believe so, but it depends on the quality of sequencing, coverage. Prior to standard implementation in diagnostic, a clear standard should be available, setting the minimum quality requirements for reliable interpretation of results. We also believe that NGS in diagnostic should at present be combined with some form of validation prior to clinical reporting results.	Yes. NGS data quality is quite high for certain platforms (Illumina and Complete Genomics). Variability in data processing and coverage is the real source of noise.	We would still do Sanger sequencing validation.	Even with the current level of accuracy, limited by imperfect sequencing methods, imperfect annotation measures and incomplete knowledge of associations between disease and gene variants, it is often possible to find the correct genetic answer with Next-Gen analysis. As such, the technique is useful clinically when it has been difficult to reach a diagnosis. Due to the intellectual property costs…	Yes, provided sufficient coverage levels are achieved and currently accepted best practices are employed in the variant discovery pipeline.	We find next-gen data quality is up to diagnostic standards.	The current NGS data should be interpreted in light of limitations of sequencing technology and our knowledge base.	Blank	I think Yes. As the cost of sequencing is decreasing and accuracy of sequencing platforms increasing, we can afford sequencing at higher coverage and better precision, which will certainly benefit downstream analysis.	Yes, we believe it is. It will be taken into account along with data produced by plenty of other methods of equivalent quality, and anything of potential significance can be independently confirmed as needed.	Yes, in that there is a high accuracy rate for called variants. However, short read lengths and uneven coverage limit its detection capabilities in certain circumstances.	If the diagnosis entails a list of known variants that one wants to cross-check a WGS against, then probably Yes. On the other hand, if one is looking for novel or rare variants in a single individual, then probably not--the error rate is too high. So it depends on how the scope of "practical diagnosis" is defined. If each of the tens of thousands of novel variants produced by WGS must be validat…	Depends on the diagnostic. For diagnostics involving small gene panels, NGS quality is definitely good enough. For larger exome based analysis, we will need to watch out for aberrations in coverage patterns.	Blank	We think so, limit is in NGS data analysis	We consider 30x coverage per base sufficient for reliable variant calling. The current NGS data is of sufficient quality for practical diagnostics. Goal is to improve the diagnostic yield at a limited cost of other parameters such as for example turn-around time, and cost.	No. Sequencing error rate is too high. Indels are still difficult to detect.	Blank
56. Are the confidence scores currently provided by vendors helpful in the interpretive process?	7/8 Yes	7/11 Yes	Yes	Yes	Yes	Yes	Yes	Yes	Yes	No	Yes	Yes	Blank	Yes	Yes	No	Yes	Yes	Blank	No	No	Yes	No
57. If the confidence scores currently provided by vendors are not helpful in the interpretive process, please explain why not.			Blank	Blank	Nice to have but not overly helpful	Blank	Blank	Blank	They are useful, but could be improved by modeling more of the biases and uncertainties, e.g., substitution bias for a specific batch of reagents and a specific run.	Vendors do not follow currently accepted best practices for variant calling.	Blank	Blank	Blank	Blank	Blank	Once a certain quality threshold is reached, there is little distinction that can be made. A phred score of 20 is not different in practice from a phred score of 200.	Blank	Blank	Blank	Blank	It is not clear what confidence scores are meant here? Base call quality scores? If so, then they are useful because they are used by the alignment algorithms to improve mapping quality and variant calling.	Blank	Blank
58. What should sequencing vendors focus on providing as data or use in a diagnostic interpretive process? (Please select all that apply)			All fields Other: We think that variant calling can be performed better in a supportive collaborative environment. We produce our own variant calls.	Aligned reads with alignment confidence scores finished variant calls with confidence scores and annotations	aligned reads with alignment confidence scores finished variant calls with confidence scores and annotation reads with per base confidence scores	Reads with per base confidence scores Finished variant calls Finished variant calls with confidence scores Aligned reads Reads Aligned reads with alignment confidence scores Finished variant calls with confidence scores and annotation	Reads with per base confidence scores finished variant calls with confidence scores	reads with per base confidence scores	Aligned reads with alignment confidence scores; finished variant calls with confidence scores and annotation; other: provided the alignment files contain the unaligned sequences and sufficient information to extract the reads with confidence scores, aligned reads with alignment scores are sufficient, otherwise the reads and scores are also required.	reads with per base confidence scores	reads with per base confidence scores	reads; reads with per base confidence scores; aligned reads; aligned reads with alignment confidence scores; finished variant calls; finished variant calls with confidence scores; finished variant calls with confidence scores and annotation	Blank	reads with per base confidence scores	finished variant calls	finished variant calls finished variant calls with confidence scores finished variant calls with confidence scores and annotation	finished variant calls with confidence scores, but with a way to access aligned reads if needed (e.g. for hemizygous deletion analyses)	reads with per base confidence scores	Blank	reads with per base confidence scores	aligned reads with alignment confidence scores finished variant calls with confidence scores	reads with per base confidence scores	reads with per base confidence scores
59. What concerns you most with the data quality of the variant calls you currently use? (Please pick one)			False negatives	False negatives	It is important to define data quality metrics for which there is concordance between Sanger and NGS, as well as to define grey areas where Sanger needs to be completed due to insufficient data quality of NGS (which includes false positive, false negatives, and no-calls/lack of power to assess).	False negatives	False positives	false negatives	Lack of useful confidence score/measurement uncertainty	The biggest concern is missing true positives.	false positives	False positives	Blank	false negatives	no-calls/lack of power to assess	no-calls/lack of power to assess	no calls/ lack of power to assess No calls can lead to false negatives. High error rate can lead to false positives--sequencing family pedigrees is helpful in that the associated genomes can be analyzed for mend Elian inheritance errors. Another issue is that the reference genome is a mosaic, and where CNVs occur between the reference and an individual WGS, assembly errors might appear as variant…	false negatives	Blank	no calls/ lack of power to assess	false negatives	no-calls/lack of power to assess	lack of useful confidence score/measurement uncertainty
60. Is current annotation quality up to diagnostic standards?	2/8 Yes	2/11 Yes	No, though it is not clear what is meant by annotation. Variant nomenclature? Additional data on the variants? Either way, it is not up to current dx quality.	Yes	No	No	Yes	No	No	No	No	No	Blank	No	No	No	No	Yes	Blank	No	No	No	Yes
61. If not, why is current annotation quality not up to diagnostic standards?			Need accurate variant annotations according to HGVS nomenclature and informative data on each variant.	Blank	Current annotation quality is not up to diagnostic standards as there is not a comprehensive manner to annotate variants for all diseases. The purpose of annotation is to predict or go from genotype to phenotype. Today there are many limitations including: • Inadequacy of pathogenicity predictions (functional tests on all variants is not realistic) • Unavailable frequency data on multiple ethnici…	There are difficulties in consistency and accuracy. There is a paucity of standardized databases of variants with known clinical (except for ClinVar, where quite some inaccuracies are currently still present).	Blank	Too many unvalidated entries.	None of the methods for predicting functional consequence, either alone or in some combined form, are adequate at this time. Novel variants of predicted consequence will require supporting evidence	There is still insufficient population data and there are still too many disparate sources with conflicting data, which can be a cause for confusion.	There are currently many variants found inside regulatory regions (e.g. miRNAs, transcription factor binding sites, etc.) and splice junctions the functional properties of which are currently extremely hard to assess.	Blank	Blank	Given the incomplete annotation of gene function and genotype-phenotype relationship, it is hard to predict whether an amino acid change can cause deleterious effect that causes the disease.	It tries to be predictive. This data type is still too new, and sufficient reference data doesn’t exist yet.	General lack of knowledge of genotype/phenotype relationships.	This will always be a moving target, in that our understanding of the genome is incomplete. If a causative variant results in a non-synonymous substitution with known deleterious effects on a protein's structure, stability or activity, then the annotation is pretty good. But if the effect is in microRNA, other non-coding RNA regulatory regions for expression or splicing, genomic repeats or other …	Blank	Blank	Perhaps the current annotation is prepared to diagnostic but much of this data is scattered and only makes sense when is read as a whole. Its necessary to develop methods that integrate these data into easily interpretable by clinicians.	In our opinion there is a lack of (freely available) tools for the annotation of NGS data with a specific focus on diagnostics.	Lack of specialized, accurate genotype/phenotype databases.	Blank
62. Which types of variants were you able to assess in your diagnostic assessments? (Please select all that apply)			SNP/SNV Small indel (<< read length) Medium indel (comparable to read length) Large indel/copy number (much larger than read length). Note: it is unclear here what does “confident” mean.	SNP/SNV Small indel (<< read length) Large indel/copy number (much larger than read length) RNA splice variants RNA sequence variants RNA gene expression Protein variants or expression	Mitochondrial variants Small indel (<< read length) Medium indel (comparable to read length) Large indel/copy number (much larger than read length) SNP/SNV	Large indel/copy number (much larger than read length) SNP/SNV Complex rearrangements (translocation, inversion, etc.) Small indel (<< read length)	SNP/SNV Small indel (<< read length) Medium indel (comparable to read length) Large indel/copy number (much larger than read length) Complex rearrangements (translocation, inversion, etc.) Phase/Phasing of sequence variants Viral infections/insertions RNA splice variants RNA sequence variants Protein variants or expression	SNP/SNV Large indel/copy number (much larger than read length) Small indel (<< read length) Medium indel (comparable to read length)	SNP/SNV Small indel (<< read length) Viral infection/insertion Other: The phenome part of SimulConsult was also able to assess larger copy number variations, methylation and other abnormalities from the clinical picture, but we did not assess those from the genomic data provided.	Medium indel (comparable to read length) Large indel/copy number (much larger than read length) SNP/SNV Small indel (<< read length) Mitochondrial variants We regularly assess many of the other variants listed, but for the CLARITY Challenge we were somewhat limited based on data format and quality,	SNP/SNV Small indel (<< read length) Mitochondrial variants	SNP/SNV; small indel (<<read length) Phas/Phasing of sequence variants RNA splice variants	Blank	SNP/SNV Small indel (<< read length)	Mitochondrial variants Small indel (<< read length) Medium indel (comparable to read length) Metabolic variants SNP/SNV Large indel/copy number (much larger than read length)	Small indel (<< read length) Mitochondrial variants SNP/SNV	SNP/SNV Small indel (<< read length) Large indel/copy number (much larger than read length) Complex rearrangements (translocation, inversion, etc.) Mitochondrial variants RNA splice variants Protein variants or expression	SNP/SNV Small indel (<< read length)	Blank	SNP/SNV Small indel (<< read length) Mitochondrial variants RNA splice variants	Small indel (<< read length) RNA splice variants SNP/SNV	SNP/SNV	SNP/SNV Small indel (<< read length) Medium indel (comparable to read length) Phase/Phasing of sequence variants Protein variants or expression
63. Which types of variants would you like to assess in your diagnostic assessments if technology allowed it? (Please select all that apply)			SNP/SNV Small indel (<< read length) Medium indel (comparable to read length) Large indel/copy number (much larger than read length) Complex rearrangements (translocation, inversion, etc.) Phase/Phasing of sequence variants Mitochondrial variants Metabiome/Bacterial populations Methylation RNA splice variants RNA sequence variants RNA gene expression Protein variants or expression	SNP/SNV Small indel (<< read length) Medium indel (comparable to read length) Large indel/copy number (much larger than read length) Complex rearrangements (translocation, inversion, etc.) Phase/Phasing of sequence variants Mitochondrial variants Viral infections/insertions Metabiome/Bacterial populations Methylation RNA splice variants RNA sequence variants RNA gene expression Protein variants o…	Complex rearrangements (translocation, inversion, etc.) Small indel (<< read length) Methylation RNA gene expression RNA splice variants Medium indel (comparable to read length) Phase/Phasing of sequence variants SNP/SNV Protein variants or expression Large indel/copy number (much larger than read length) Mitochondrial variants RNA sequence variants Metabolic variants	RNA sequence variants SNP/SNV Mitochondrial variants RNA gene expression Large indel/copy number (much larger than read length) Protein variants or expression Complex rearrangements (translocation, inversion, etc.) RNA splice variants Small indel (<< read length) Medium indel (comparable to read length) Phase/Phasing of sequence variants	SNP/SNV gfedc Small indel (<< read length) gfedc Medium indel (comparable to read length) Large indel/copy number (much larger than read length) Complex rearrangements (translocation, inversion, etc.) Phase/Phasing of sequence variants Mitochondrial variants Viral infections/insertions Methylation RNA splice variants RNA sequence variants RNA gene expression gfedc Protein variants or expression	Large indel/copy number (much larger than read length) Methylation Mitochondrial variants RNA gene expression Small indel (<< read length) Viral infections/insertions Complex rearrangements (translocation, inversion, etc.) RNA splice variants Phase/Phasing of sequence variants Protein variants or expression Medium indel (comparable to read length) RNA sequence variants SNP/SNV Metabiome/Bacterial…	SNP/SNV Small indel (<< read length) Medium indel (comparable to read length) Large indel/copy number (much larger than read length) Complex rearrangements (translocation, inversion, etc.) Phase/phasing of sequence variants Mitochondrial variants viral infections/insertions Methylation/RNA splice variants	SNP/SNV Metabolic variants Large indel/copy number (much larger than read length) RNA sequence variants Mitochondrial variants RNA gene expression Methylation Complex rearrangements (translocation, inversion, etc.) RNA splice variants Viral infections/insertions Small indel (<< read length) Protein variants or expression Medium indel (comparable to read length) Metabiome/Bacterial populations Pha…	Small indel (<< read length) Medium indel (comparable to read length) Large indel/copy number (much larger than read length) Complex rearrangements (translocation, inversion, etc.)	SNP/SNV Small indel (<<read length) Medium indel (comparable to read length) Large indel/copy number (much larger than read length) Complex rearrangements (translocation, inversion, etc.) Phase/Phasing of sequence variants Mitochondrial variants Methylation RNA splice variants Protein variants or expression	Blank	SNP/SNV all indel (<< read length) Large indel/copy number (much larger than read length) Complex rearrangements (translocation, inversion, etc.) RNA splice variants RNA gene expression	Phase/Phasing of sequence variants Metabiome/Bacterial populations Medium indel (comparable to read length) RNA sequence variants Large indel/copy number (much larger than read length) Metabolic variants SNP/SNV Methylation RNA gene expression Mitochondrial variants Protein variants or expression Small indel (<< read length) Viral infections/insertions RNA splice variants Complex rearrangements (…	Large indel/copy number (much larger than read length) SNP/SNV Mitochondrial variants Small indel (<< read length) Complex rearrangements (translocation, inversion, etc.) Methylation Phase/Phasing of sequence variants Medium indel (comparable to read length)	SNP/SNV Small indel (<< read length) Medium indel (comparable to read length) Large indel/copy number (much larger than read length) Complex rearrangements (translocation, inversion, etc.) Phase/Phasing of sequence variants Mitochondrial variants Metabiome/Bacterial populations Methylation RNA splice variants RNA sequence variants RNA gene expression Protein variants or expression There's the iss…	SNP/SNV Small indel (<< read length) Medium indel (comparable to read length) Large indel/copy number (much larger than read length) Complex rearrangements (translocation, inversion, etc.) Phase/Phasing of sequence variants Mitochondrial variants Metabiome/Bacterial populations RNA splice variants RNA sequence variants RNA gene expression Protein variants or expression Metabolic variants	Blank	SNP/SNV Small indel (<< read length) Medium indel (comparable to read length) Large indel/copy number (much larger than read length) Complex rearrangements (translocation, inversion, etc.) Mitochondrial variants RNA splice variants RNA gene expression	Metabolic variants RNA sequence variants SNP/SNV RNA gene expression Large indel/copy number (much larger than read length) Methylation Mitochondrial variants Small indel (<< read length) Viral infections/insertions Protein variants or expression Complex rearrangements (translocation, inversion, etc.) RNA splice variants Phase/Phasing of sequence variants Medium indel (comparable to read length) …	Phase/Phasing of sequence variants RNA sequence variants Medium indel (comparable to read length) Metabiome/Bacterial populations Metabolic variants Large indel/copy number (much larger than read length) Mitochondrial variants SNP/SNV RNA gene expression Methylation RNA splice variants Small indel (<< read length) Viral infections/insertions Protein variants or expression Complex rearrangements (…	SNP/SNV Small indel (<< read length) Medium indel (comparable to read length) Large indel/copy number (much larger than read length) Complex rearrangements (translocation, inversion, etc.) Phase/Phasing of sequence variants Mitochondrial variants Protein variants or expression
64. Did you use the supplied alignments, or did you choose to realign the CLARITY data?			Used supplied alignments	We re-aligned the SOLiD data but not the Complete Genomics data.	Both	Both for exome data, and used supplied alignments for Complete Genomics data.	Used supplied alignments	Used supplied alignments	re-aligned	We did both. From our CLARITY Challenge Final Report: 1. Processing of the Life Technologies Exome Data Because our streamlined Churchill pipeline accepts FASTQ files as its primary input type, conversion of the provided Life Technologies BAM files to FASTQ format was initially attempted. We encountered immediate issues from the backward conversion process, such as read data information loss stem…	Used supplied alignments	Used supplied alignments	Used supplies alignments	Used supplied alignments	Re-aligned	We used the supplied CGI data and re-aligned the SOLiD data	Used supplied alignments	Used supplied alignments	Blank	Used supplied alignments	Re-aligned	Re-aligned	Used supplied alignments
65. If you chose to realign, did you perform any quality control filtering of the raw read data?			Blank	We did perform quality controls on raw and re-aligned data, but no filtering.	Yes, individual base calling and read length >50 using manufacturer software.	We performed quality score trimming for SOLiD reads, but have no	Blank	Blank	Mapping was not attempted on reads with per-base error rates of 25% or greater.	See #57.	Blank	Blank	Blank	We didn't re-align, so question 65 to 70 don't apply.	no	no	Blank	Blank	Blank	Blank	Performed QC using FastQC	Yes	Blank
66. If so, what aligner did you use for the Complete Genomics data?			Blank	We did not re-align the Complete Genomics data only the SOLiD data.	This data was not realigned.	We did not align CG data.	Blank	Blank	Extension of BWA. We used the DNAnexus aligner. It uses a BWA algorithm to generate a seed alignment, followed be local optimization.	None. See #57.	Blank	Blank	Blank	Blank	Blank	Not Applicable	Blank	Blank	Blank	Blank	We did not align the Complete Genomics data	Not Applicable	Blank
67. If so, what aligner did you use for the SOLiD data?			Blank	LifeScope, BFAST and the Genomatix aligner.	BWA	We have used BFAST (http://sourceforge.net/apps/mediawiki/bfast/index.php?title=Main_Page)	Blank	Blank	Not Applicable	BWA, Lifescope. See #57.	Blank	Blank	Blank	Blank	Samtools and mpileup	novoalignCS	Blank	Blank	Blank	Blank	Lifescope v2.1	BWA	Blank
68. Did you align in colorspace?	3/5 Yes	2/4 Yes	Blank	Yes	No	Yes	Blank	Blank	No	Yes, but only when using Lifescope's aligner on the original XSQ files.	Blank	Blank	Blank	Blank	No	Yes	Blank	Blank	Blank	Blank	Yes	No	Blank
69. If so, why?			Blank	This is our standard procedure for colorspace reads.	Blank	Mapping in colorspace results in a much better mapping rate when compared to mapping in nucleotide space, due to additional information gathered and should be more robust to sequencing errors.	Blank	Blank	Blank	Because we performed Lifescope's analysis on the original XSQ files, which contain CS data.	Blank	Blank	Blank	Blank	Blank	We anticipated superior results.	Blank	Blank	Blank	Blank	Aligning is colorspace gives us better results than aligning in base space	Blank	Blank
70. Did you compare your results against a basespace aligner, and if so, which one?	2/5 Yes	0/1 Yes	Blank	No	No	We have, with BFAST in nucleotide space mode.	Blank	Blank	No	Yes, one of the steps we tried initially (for the SOLiD data provided) was to convert the original XSQ data to FASTQ files. (See #57)	Blank	Blank	Blank	Blank	Blank	Not Applicable	Blank	Blank	Blank	Blank	No	Blank	Blank
71. After alignment, what post processing procedures did you use (e.g., short indel realignment, base quality score recalibration, etc.)? Please list each tool used and the intent of the tool.			We attempted quality score recalibration using GATK but the results were low quality according to our QC procedures	SAMTools (SNP, indel calling and score recalibration) GATK (re-alignment, base quality score recalibration and SNP and indel calling) DiBaYes (SNP und indel calling) Lifescope (SNP und indel calling)	A custom Galaxy framework was used to process the data with the following procedures; • Picard tools was used for duplicate read identification. • GATK was used for indel realignment and variant calling. • Bedtools was used for coverage analysis for QC. • No recalibration (GATK recalibration tools designed only for Illumina read characteristics)	Duplicate read tagging, base quality recalibration, realignment around sequence and known indel positions and variant quality recalibration.	Blank	Blank	Local alignment performed after initial seed match (k<=36) with up to 2 mismatches. Thus short indels are automatically "adjusted".	Our Churchill pipeline implements Broad Institute's GATK best practices, which includes local realignment around indels, deduplication (we use Picard Tools for this), and base quality score recalibration before using the GATK Unified Genotyper to call variants. In addition, Churchill uses several proprietary algorithms to enable efficient, highly scalable parallelization that also maintains data …	Blank	Picard to remove duplicates; samtools recommended variant call pipeline	Although our reports contain well documented results for all families that provide equivalent information as Clinical Summary reports, we would like to include separate Clinical summary reports for each family as the winning entries did.	We did local realignment. GATK, Samtools, Picard	Blank	- Coordinate-sort with novosort - Duplicate removal with samtools rmdup - these are SE reads so Picard was not necessary for MarkDuplicates. - Quality calibration with GATK Variant calling with GATK UnifiedGenotyper using dbSNP 137	Samtools to recalibrate the alignments before variant calling for the exome data.	Blank	Blank	Mapping quality filtering: SamtoolsLocal Realignment: GATKBase Quality Score Recalibration: GATKNOTE: We decided to avoid mark duplicates step due to the not negligible risk of losing correct reads when dealing with single-end sequencing protocol (as in the case of SOLiD data provided).	After alignment SNP variants and small indels were called by the Lifescope software that does a local realignment to detect indels. Additionally before aligning reads are error corrected using the SAET tool.	https://igor.sbgenomics.com/lab/pipeline/details/3085/	Blank
72. Many contestants used either Samtools or GATK to call variants. Did you use either of these mainstream packages?	GATK = 3 Both = 3 Neither = 2	GATK = 2 SamTools = 2 Both = 5 Neither = 3	GATK	Both	Both	GATK	Neither	Both	Neither	GATK	GATK	Samtools	Both	Both	Both	Both	Samtools	Neither	Blank	GATK	Neither	Both	Neither
73. If you did not, what package did you use? What are the real and perceived benefits of your chosen package			Blank	Blank	Blank	Blank	We did not use any of the above tools in this instance, but we use Samtools and GATK in general.	Blank	We used the DNAnexus variant caller.	Blank	Blank	Blank	Blank	Blank	Note: We also used FreeBaYes	Blank	We used Samtools for the exome data. For the CGI data, we used the variant table provided by CGS as initial input to our in-house pipeline or Ingenuity's platform.	Avadis NGS. The tool provides an interactive setting in which one can visualize a wide range of QC metrics , carry out multiple filters, choose appropriate parameters for SNP detection. The SNP caller is based on a Bayesian approach similar to GATK. Since we were analyzing patient data for the first time, we preferred carrying it out in a tool where we could visualize the results.	Blank	Blank	Lifescope	Blank	Blank
74. Did you employ any reference datasets in calling variants from the CLARITY dataset? (e.g., batched variant calls, known variant lists, etc.)	5/8 Yes	7/12 Yes	Yes	No	Yes	Yes	No	Yes	No	Yes	Yes	No	Yes	Yes	Yes	No	No	Yes	Blank	No	Yes	Yes	No
75. If so, what package or methods did you use?			dbSNP, ESP, 1kG	Blank	Known variant lists: 1000 Genomes October 2011 release, EVS accessed on June 20, 2012, and dbSNP135.	Yes we have used 1000genomes, HapMap, dbSNP, OMNI2.5 and Mills gold standard datasets.	We use known SNPs provided in the accessory package for GATK variant calling.	GATK reference package	Blank	The training sets that are recommended as part of the GATK best practices.	1000 genomes Omni 2.5 HapMap 3.3 dbSNP135	Blank	dbSNP HapMap 1000Genome ESP5400 Clinically known SNP data	1000 Genome Project indels	NCBI ClinVar, 1000 Genomes, Complete Genomics Puerto Rican family trio	Blank	Blank	The called variants were annotated with dbSNP 135.	Blank	Blank	We used no reference dataset when calling the variants. We did use reference datasets when interpreting the variants and QC control of variants. For this we used dbSNP135 and our in-house exome database	dbSNP	Blank
76. Did you perform variant filtering or recalibration after initial variant calls were made?	6/8 Yes	10/12 Yes	Yes	No	Yes	Yes	No	Yes	Yes	Yes	Yes	Yes	Yes	Yes	Yes	No	Yes	Yes	Blank	Yes	No	Yes	Yes
77. If so, what package or method did you use?			In house pipeline	Blank	The following variant filtering steps were performed; • At each variant position, there must be 4 sequencing reads • The variant must be present in at least 25% of reads • Variants with a <30 Phred-like quality score and/or a quality divided by depth (Q/D) of <5 were removed • Variants were filtered based on appropriate inheritance models, but we tolerated missing data in 1 of the parents in a tr…	GATK	We perform this with GATK generally.	GATK	We used thresholds of overall coverage and allele (variant) coverage.	We use several packages and databases (e.g., AnnoVar, HGMD, etc.) within customized scripts written in house in order to annotate and filter the final VCF output from Churchill.	GATK variant quality recalibration, incorporation of only variants with PASS filter.	The variants were filtered based on inheritance pattern, and concordance/discordance between the two sequencing technologies. A stricter quality control criteria was applied for the variants called from only one data source.	Recalibration in GATK using the databases mentioned above. Variant filtering by quality (read coverage, read quality scores, genotype quality scores, minor allele coverage etc.), minor allele frequency (1000Genome, ESP5400, dbSNP) and function annotation (SIFT, polyPhen, KggSeq) IGV for visual inspection and manual recalibration	Rscripts	Perl & Python scripting	Blank	We used Kaviar, a database of known variants, to assess allele frequency.	Within Avadis NGS, we ran the variant detection pipeline once with default parameters. Based on the number of novel variants called, and the supporting reads associated with the Heterozygous calls, we re-filtered the data and carried out another variant detection run. The thresholds were chosen with a view to maximize the number of analyzed locations, but minimize false positives.	Blank	GATK's Variant Quality Score Recalibration (VQSR) Gaussian Mixture Model.	Blank	Hard filtering	Blank
*Note: These numbers represent responses submitted months after completion of the contest entries and include retrospective analysis of the data by some groups. Hence they may not match some values quoted in the text as being derived from the initial contest entries.

## Sheet: PART G-I
Question:*	Aggregate responses for finalists (N=8)	Aggregate responses for non-finalists (N=13)	Finalist 1	Finalist 2	Finalist 3	Finalist 4	Finalist 5	Finalist 6	Finalist 7	Finalist 8	Contestant 9	Contestant 10	Contestant 11	Contestant 12	Contestant 13	Contestant 14	Contestant 15	Contestant 16	Contestant 17	Contestant 18	Contestant 19	Contestant 20	Contestant 21
PART G: Validation of analytical tools
78. Did you attempt to validate your primary analytic pipeline (not necessarily on the CLARITY dataset)	6/8 Yes	8/12 Yes	Yes	Yes	Yes	No	No	Yes	Yes	Yes	No	Yes	Yes	No	Yes	No	Yes	Yes	Blank	No	Yes	Yes	Yes
79. If so, did you use a public dataset (e.g., the CEU Trio from the Hapmap project)?	4/8 Yes	6/8 Yes	Yes	No	No	No	No	Yes	Yes	Yes	Blank	Yes	Yes	Blank	Yes	Blank	No	Yes	Blank	Blank	No	Yes	Yes
80. If you used a dataset, what dataset did you use?			ESP, 1kG, our own clinical samples	Blank	Blank	Blank	Blank	1000G, dbSNP and previously sequenced exomes.	We used a genome from the 1000 genome project, but since it was not part of a trio, we did not have a test set for debugging our trio analysis. As a result, we had a pedestrian programming bug ("break" instead of "continue" in one line of code) that resulted in our missing the diagnosis for case #1. We now use the CLARITY cases as part of our testing datasets, and have since had another programmi…	We have used some data sets from the 1000 Genome Project. Additionally, we utilize in house data sets for which we have cross-comparison data from another sequencing (or array) methodology.	Blank	We used a combination of private and public datasets including 1000 Genomes, HGMD etc. to quantify the predictions.	Human genome resequencing data from HapMap individuals (but not CEU trio).	Blank	Complete Genomics Puerto Rican family trio	Blank	Blank	NA12878 exome data from the Hapmap project, and the whole genome dataset published in the Bentley publication.	Blank	Blank	In house dataset of samples	Jay Flatley Genome	Blank
81. How did you quantify concordance?			The concordance measures re listed in our publication Kiezun et al., Nature Genetics 2012	Validation by another sequencing platform.	Sanger validate	We did not perform any concordance tests.	Blank	Percentage concordance to 1000G, dbSNP	Our automated genome-phenome analysis assigns pertinence scores to all genes with known clinical phenotypes, with pertinence measuring the ability of a variant to change the differential diagnosis. This is a retrospective extension of the prospective "usefulness" measure that we developed earlier to prioritize clinical and laboratory findings that would be useful in the diagnosis (Segal MM. Syste…	Mostly by comparison of result sets with data from public variant databases. Also, by cross-comparison with result sets from other in house data sets of different types (e.g., WGS, WES, array data).	Blank	Blank	genotypes of HapMap individuals are well polished (the NA# samples).	Blank	Ad hoc review, post pipeline	Blank	We used the Ingenuity Systems filter-based pipeline in parallel with our in-house analysis pipeline to generate lists of candidate variants. These were then cross-checked for quality by examining the exome data.	We checked agreement of SNP calls with GATK results for agreement in the genotype, zygosity, and correlation in the genotype scores.	Blank	Blank	We quantified concordance by looking at overlap with other techniques (SNP array, Sanger sequencing, targeted resequencing on a different platform), overlap with datasets of known variants (dbSNP etc.) and concordance of calls within a family trio.	Yes	Blank
82. What quality control metrics were of specific interest to you during validation?			Agreement with population genetics statistics (Tri/Trv, Missense/Synonymous, het/hom etc.), allelic bias for WES vs. WGS, ancestry analysis, concordance between WES and WGS, fraction of previously reported variants, coverage, call-ability	Recalling with the orthogonal sequencing platform.	On target reads, Quality/Depth of coverage (Q/D), Variant reads/Total reads	We did not perform validation.	Blank	Base call accuracy, variant call accuracy, concordance to public datasets, Ti/Tv ratio, het/hom ratio, coverage.	We used read depth and confidence scores, as well as a variety of functional and conservation scores to construct a severity score for each variant. However, the most important quality control measure is our ability, now that we have trio datasets, to do quality control on the integrity of the software analysis. One of our key recommendations for all analysis pipelines is to use such datasets to …	Because the Churchill pipeline is unique in terms of novel parallelization methods, we have had to perform exhaustive comparisons of output data sets to ensure preservation of data integrity. Our "gold standard" has been to compare our results to serial analyses performed according to the Broad Institute's currently accepted best practices, to which our results are identical. Externally, we have …	Blank	transition transversion ratio overlap with public databases quality of variant calls coverage at the variant sites	genotype calling quality variant calling quality coverage alignment quality	Blank	Blank	Blank	Sequence coverage to ensure the variant is real. Cross-check of variants against the compression and commonly mutated segment regions of the genome to reduce probably false positives	We checked that calls made by only one of the two softwares (Avadis NGS or GATK) were primarily the result of low coverage - and that they had a low confidence score.	Blank	Blank	allele bias metrics (% of variation reads for het and hom variants), false positive variants, false negative variants, read quality etc.	% Known variants, Ti/Tv	Blank
PART H: Methods predicting variant pathogenecity
83. Did you use any annotation databases and/or tools to aid in the identification of disease causing SNPs?	8/8 Yes	12/12 Yes	Yes	Yes	Yes	Yes	Yes	Yes	Yes	Yes	Yes	Yes	Yes	Yes	Yes	Yes	Yes	Yes	Blank	Yes	Yes	Yes	Yes
84. If so, did you use a mainstream tool like ANNOVAR to annotate your variants?	6/8 Yes	8/12 Yes	Yes	No	Yes	Yes	No	Yes	Yes	Yes	Yes	No	Yes	Yes	Yes	Yes	Yes	No	Blank	Yes	No	Yes	No
85. If so, what did you use (e.g., NCBI, Annovar, Ingenuity, Biobase)?			VEP, in house MapSNPs tool (available from the Sunyaev lab site)	The Genomatix annotation tool and CeGaT annotation pipeline.	Annovar dbNSFP HGMD professional 2012.2 OMIM	ANNOVAR and vtools.	We use our own annotation pipeline. SG-ADVISER.	Annovar, Ingenuity	Annovar	Annovar, HGMD, Ingenuity, GenomeTrax (Biobase), etc.	Annovar together with OMIM and Uniprot	We used our own in-house software	SeattleSeq,wAnnovar, Variant Tools, and KggSeq	Annovar	SNPedia, ClinVar, OMIM, PharmGKB	Blank	Annovar (exome); Ingenuity for the WGS data; OMIM	Avadis NGS implements the Ensembl SNP effect predictor API. It also provides access to gene and transcript models from UCSC, RefSeq and Ensembl. Called SNPs were further annotated with dbSNP 135. pathogenicity was predicted using the dbNSFP package which contains predictions from SIFT, PolyPhen, MutationTaster, GERP and minor allele frequencies from multiple populations.	Blank	Annovar	Blank	Annovar	Blank
86. Do you do your own curation of annotations (e.g., medical literature review, checking for error in externally accessed databases)?	7/8 Yes	7/12 Yes	Yes	Yes	Yes	No	Yes	Yes	Yes	Yes	Yes	Yes	Yes	No	Yes	Yes	No	No	Blank	No	Yes	No	Yes
87. Did you use any pathogenicity scoring algorithms such as SIFT or PolyPhen?			PolyPhen	Both Sift and Polyphen	AVSIFT LJB_PhyloP_Pred LJB_PolyPhen2_Pred LJB_LRT_Pred LJB_MutationTaster_Pred LJB_GERP++	other: SIFT, MutationTaster, Polyphen, LRT Omega (all provided by the bdNSFP)	Both Sift and Polyphen	Both Sift and Polyphen	Other: Sift, PolyPhen, MutationTaster, Gerp, and PhyloP.	Both Sift and Polyphen ...and the ones contained in dbNSFP (MutationTaster, GERP, PhyloP, LRT, Grantham etc.)	Both Sift and Polyphen	Both SIFT and Polyphen	Both Sift and Polyphen	Both Sift and Polyphen	snpEFF and FreeBaYes	sift	We used both SIFT and Polyphen (as part of Annovar) for the exome data. We used a resource developed at ISB called FAVA (Functional Analysis of Variants) as part of our in-house analysis pipeline. FAVA precomputes the effect on coding sequence, splice sites, miRNA binding sites, etc. if any given base in a WGS is changed relative to the reference genome.	Both Sift and Polyphen	Blank	Both Sift and Polyphen	Both Sift and Polyphen	Both Sift and Polyphen	other
88. How did you use these scores to determine disease impact? What specific thresholds did you choose and why?			We mainly use scores to prioritize variants and support assumptions made by other data	No we only used them as supporting information.	The standard thresholds for automatic classification were used.	We have chosen no specific thresholds, we used this data as a means of prioritizing the variants only.	We do not apply these tools as strict thresholds. Just as points of guidance.	Polyphen score above 0.85 and sift score >0.05, according to literature.	Functional scores: Sift: >0.95 contributed to higher severity of a variant PolyPhen: >0.5 contributed to higher severity of a variant MutationTaster: >0.5 contributed to higher severity of a variant Conservation scores: Gerp: >0.0 contributed to higher severity of a variant PhyloP: >0.5 contributed to higher severity of a variant For both conservation scores and functional scores, we ran various …	We don't use the predictions of these scores to filter any data. However, we annotate with several of these. Once we have filtered on fields such as quality and minor allele frequency, we will typically rank the remaining variants based on a score derived from the combination of these metrics/algorithms. Also, providing our investigative reports as MS Excel spreadsheets gives the investigator a c…	We consider 6 algorithm to assess the deleterious level: SIFT, PolyPhen, PhyloP, GERP++, MutationTaster and LRT. We check the score in each of the algorithms and using thresholds set for each, we count the number of algorithms that agree that the mutation is indeed deleterious. If the number of agreeing algorithms exceeds 3, we count the mutation as deleterious.	We quantified the prediction of these software both individually and jointly and used curated positive and neutral datasets. The uncertainty in the prediction was incorporated in the results and the predictions compare favorably against MutationTaster.	Variants are considered as possible candidates when either SIFT score <0.1 or predicted to be "possible damaging" or "probable damaging".	We assume potential function if any of these predictions are "deleterious"	Blank	We used the standard thresholds for deleteriousness as defined by the tools' authors.	We examined the variants in the WGS data with respect to allele frequency, genomic location (e.g., compression regions), potential deleteriousness, and relation to the phenotype of the probands, in light of selected inheritance models. Our in-house software produces a probability score with which to rank candidates. Ingenuity uses a successive filter-based approach. We did not define a threshold …	The score was converted into a categorical values using the recommendation in the published paper. For instance, SIFT scores less than 0.05 are considered "damaging", locations with GERP++_RS values greater than 2 are considered "constrained". PolyPhen2 provides multiple scores and predictions - the most alarming was taken into consideration.	Blank	We haven't used that scores (Sift and Polyphen) to asses directly pathogenicity. Once we have determined the relevance of a variant using other annotations (mutation effect, functional role, frequency in the population, etc...) these scores are used as additional information. Therefore, we have not determined any threshold for them	All our scores and thresholds are based on CMGS guidelines: http://www.cmgs.org/BPGs/pdfs%20current%20bpgs/UV%20GUIDELINES%20ratified.pdf	Blank	Blank
89. Did you employ any summary scores or metrics from these algorithms? If so, how were these derived?			We used posterior probabilities returned by PolyPhen-2	No	We determine a summary pathogenicity score where the final summary score is an aggregate of all prediction programs used with each program contributing 1 (max) or 0 (min). A variant was considered pathogenic if the score >3. Note: this does not apply to frameshifts, splice sites, or indels. The cumulative score of 6 is determined as described below; • AVSIFT Near 0 is a positive score which recei…	We have not summarize these scores.	We use both the numerical and categorical scores provided by SIFT and polyphen.	CombiVEP combiner predictions (we now have a public version- http://pypi.python.org/pypi/CombiVEP/0.1.0) Condel (http://bg.upf.edu/condel/home)	For each variant, we created severity score based on the type of variant, and modified the base severity score according to the functional and conservation metrics. For all variants we computed two severity scores - one for monoallelic scenarios and the other for biallelic scenarios. For the monoallelic variant severity score, the score was decremented if the variant was more than a cutoff value …	Typically we will use a simple additive model to aggregate this information into a summary score that we utilize as a loose overall indication of how many predictive algorithms and other criteria suggest a variant's pathogenicity.	see above	Blank	Yes, we used an integrated disease-causal probability calculated by KggSeq package (Nucleic Acids Res, 2012. 40(7): p. e53). It applied a logistic regression model combining multiple prediction programs including SIFT and PolyPhen2	No	no	Not Applicable	Blank	Variants were classified into different confidence classes based on the number of predictions tools that classified the variant as "dangerous" and the conservation status of the residue. P1 = (multiple-damaging predictions, conserved), P2 = (multiple-damaging predictions, unconserved), P3 = (single-damaging prediction, conserved), P4 = splice-function	Blank	No, we didn't employ any summary score.	no	Blank	Blank
90. For coding variants, which, if any, of the following features did you use to predict variant pathogenicity?			Allele frequency Evolutionary conservation Amino acid conservation (i.e. nonpolar to charged, etc.) Protein domain information Splicing prediction algorithms (exonic splice enhancers)	Allele frequency Evolutionary conservation Amino acid conservation (i.e. nonpolar to charged, etc.) Protein domain information	Evolutionary conservation Allele frequency Amino acid conservation (i.e. nonpolar to charged, etc.) Inheritance	Allele frequency Evolutionary conservation Amino acid conservation (i.e. nonpolar to charged, etc.) Protein domain information	Allele frequency Evolutionary conservation Amino acid conservation (i.e. nonpolar to charged, etc.) Protein domain information Splicing prediction algorithms (exonic splice enhancers)	Allele frequency Amino acid conservation (i.e. nonpolar to charged, etc.) Splicing prediction algorithms (exonic splice enhancers) Evolutionary conservation Protein domain information	Allele frequency; evolutionary conservation; Amino acid conservation (i.e. nonpolar to charged, etc.); protein domain information	Amino acid conservation (i.e. nonpolar to charged, etc.) Splicing prediction algorithms (exonic splice enhancers) Evolutionary conservation Allele frequency Protein domain information *** For Family 1, we examined an interesting 4-base block substitution at a splice junction by hand: "A putative damaging mutation was found in the gene Myomesin-1 (MYOM1; OMIM #603508). This mutation results in a 4…	Allele frequency Evolutionary conservation Amino acid conservation (i.e. nonpolar to charged, etc.)	Allele frequency; evolutionary conservation; protein domain information	Allele frequency; Evolutionary conservation; Amino acid conservation (i.e. nonpolar to charged, etc.); Protein domain information	Allele frequency; Evolutionary conservation; Amino acid ; conservation (i.e. nonpolar to charged, etc.); Protein domain information; Splicing prediction algorithms (exonic splice enhancers)	Allele Frequency, Evolutionary conservation, Amino Acid conservation	Evolutionary conservation Allele frequency	Allele frequency Amino acid conservation (i.e. nonpolar to charged, etc.)	Allele frequency Protein domain information Amino acid conservation (i.e. nonpolar to charged, etc.) Splicing prediction algorithms (exonic splice enhancers) Evolutionary conservation	Blank	Allele frequency Evolutionary conservation Splicing prediction algorithms (exonic splice enhancers)	Evolutionary conservation Splicing prediction algorithms (exonic splice enhancers) Protein domain information Allele frequency Amino acid conservation (i.e. nonpolar to charged, etc.)	NA	Allele frequency Evolutionary conservation Amino acid conservation (i.e. nonpolar to charged, etc.) Splicing prediction algorithms (exonic splice enhancers)
91. For noncoding variants, which, if any, of the following features did you use to predict variant pathogenicity?			Splicing prediction algorithms; Other: experimental minigene assays	Splicing prediction algorithms Transcription factor binding sites Promoter/enhancer sites	Blank	Transcription factor binding sites	Splicing prediction algorithms Transcription factor binding sites Promoter/enhancer sites microRNA binding sites	Splicing prediction algorithms Promoter/enhancer sites Transcription factor binding sites	Blank	Splicing prediction algorithms	Transcription factor binding sites	Splicing prediction algorithms; transcription factor binding sites; Other: Conservation, DNASE hypersensitivity	Not Applicable	Splicing prediction algorithms	Blank	We focused on coding variants.	Effect on splice sites and microRNA binding sites	Splicing prediction algorithms	Blank	Splicing prediction algorithms	Splicing prediction algorithms	NA	Blank
92. How manual was your process to determine pathogenicity?			Somewhat manual	Somewhat automated	Very manual	Somewhat manual	fully automated	somewhat manual	Very automated	fully automated	very automated	very automated	somewhat automated	very automated	somewhat manual	somewhat automated	somewhat automated	somewhat manual	Blank	somewhat manual	somewhat manual	Blank	somewhat manual
93. Did you employ any datasets to validate / calibrate or have any datasets, public or private, at your disposal that may serve as a validation set for your estimates of pathogenicity? If so, please briefly describe the data.			We used two datasets of putatively benign and putatively pathogenic variants from the Sunyaev lab site as well as the clinical GeneInsight database from our clinical lab (Laboratory for Molecular Medicine) and many public sources of data	In-house Exome database of the same sequencing platform to remove common sequencing errors.	We used a subset of exome data for which we have calculated estimates of pathogenicity (known hearing loss genes). For all known deafness pathogenic variants the score is 4.5. Therefore, we use a summary score >4 as a cut-off for pathogenicity for known deafness genes.	We do not employ or have any such datasets.	no	Frequency in public databases. Presence in HGMD, OMIM and LOVD.	No. We do not have additional sequence-based datasets available to evaluate pathogenicity of variants. The phenome analysis does incorporate public data regarding known clinical associations, providing, as it were, a Bayesian estimate of likely pathogenic variants.	Yes. We used various datasets, both public (e.g., OMIM) and private (e.g., HGMD, Ingenuity) to assess the likelihood that our predicted causal variants were in genes that were known to be or could likely be associated with the particular phenotype.	Blank	We compared our annotation with public tools such SIFT and POLYPHEN-2 servers as well ANNOVAR	HGMD 1000G HapMap ESP5400 human genome diversity project data	No	no	Not Applicable	We have several hundred WGS datasets in-house produced by Complete Genomics. With these, we have obtained coverage statistics and identified problematic regions of the genome, in terms of mapping/assembly errors likely to give false positive variant identification. While this does not directly address pathogenicity, our knowledge does help us to flag false positives.	no	Blank	No	no	NA	Blank
PART I: From variants to phenotype
94. Did you filter your variant list by relevance to phenotype?	8/8 Yes	8/12 Yes	Yes	Yes	Yes	Yes	Yes	Yes	Yes	Yes	Yes	Yes	Yes	No	Yes	No	Yes	No	Blank	Yes	Yes	No	Yes
95. Do you think filtering the variant list by relevance to phenotype is an appropriate method for communicating information to clinicians?	7/8 Yes	12/12 Yes	Yes	I don’t know/no opinion	Yes	Yes	Yes	Yes	Yes	Yes	Yes	Yes	Yes	Yes	Yes	Yes	Yes	Yes	Blank	Yes	Yes	Yes	Yes
96. Please briefly enumerate any databases or annotations used to aid in phenotype association as well as any related heuristics or metrics of association.			We found that human expertise and literature analysis is faster and more accurate than a fully automated approach. The manual analysis was assisted by a number of databases including OMIM, GeneCards, GeneReviews, UniProt, HGMD, PubMed	Genomatix database and CeGaT panels.	OMIM, HGMD professional 2012.2, and GenomeTrax were used to aid in phenotype association.	We have used OMIM, HPO and ClinVar databases extensively and as a primary filtration data sources. We especially relied on Human Phenotype Ontology (HPO) - we defined the patients phenotypes in HPO terms and tried to find genes with most similar phenotypic profile to that found in our patients, using a prioritization based on similarity scores.	We don't actually filter - we rank based upon known genes and the relationships of candidates to these known genes. Known genes derived from HGMD, OMIM, NCGI genetics home etc.t	OMIM, HGMD, LOVD, 1000G, dbSNP, review papers, Ingenuity knowledge database	We used the SimulConsult automated genome-phenome analyzer, which uses the most robust and detailed clinical decision support tool ("phenome") and the severity scores that we assigned to the each gene-zygosity combination. This produced two metrics for genome-phenome comparison: differential diagnosis and gene pertinence. Although the differential diagnosis metric is sufficient for most clinical …	HGMD, Ingenuity, OMIM, etc. In addition to the predictors of functional damage, we also consider the likelihood that the gene in which a candidate mutation exists is a gene with known causal mutations for the phenotype, or exists in a pathway that is relevant to the phenotype.	OMIM, Mouse Phenotype DB, GWAS catalogue, Uniprot, KEGG, REACTOME,	We primarily relied on Phenomizer to aid in phenotype association.	Human Gene Mutation Database (HGMD) (Biobase, UK), OMIM, NextBio and COSMIC on top of dbSNP, HapMap, GWAS, and 1000 Genomes databases	OMIM database	MalaCards, SNPedia	We used GERP scores, frequency data, SIFT scores, and mode of inheritance to determine potential pathogenicity. For phenotype associations, we relied primarily on literature reviews.	We used the Ingenuity Systems platform, which offers a database of gene-to-phenotype associations. While use of this can be helpful, it is inherently limited because the database is incomplete. We also looked at OMIM for additional input. In addition to these, we have an extensive resource of RNA seq data produced from multiple tissues and organs. For promising gene candidates not known to be ass…	Extensively read Pubmed literature once the candidate shortlist was created. Consulted mouse knockout and checked SwissProt for protein domain information.	Blank	We (manually of semiautomatic) consult KEGG an Reactome to check variants involved in pathways presumably related with phenotype as a first step. Later, we browsed OMIM for selected genes.	GO, kegg omit, mouse knock-out phenotypes	NA	Blank
97. Do you have any datasets, public or private, at your disposal that may help to validate your phenotype variant relations? If so, please describe them.			GeneInsight, GTEx (tissue-specific expression), protein interaction data	We have literature mining tools at Genomatix and expert-curated panels at CeGaT to support this as well as public mutation databases	Yes, an internal CNV database of >1500 cases and >200 unaffected parents generated from chromosomal microarray data. The Deafness Variation Database (DVD), http://deafnessvariationdatabase.com/. The Molecular Otolaryngology and Renal Research Laboratories internal database of genomic variants associated with hearing loss and complement mediated renal disease.	We do not have such datasets.	Whole genome sequencing from individuals over the age of 80 with no common chronic conditions.	HGMD, LOVD, OMIM, 1000G, dbSNP	The SimulConsult manually-curated database is the most detailed clinical correlation database in existence. It has 70,000 "Points" consisting of known information about a finding in a disease, with information about the frequency of the finding in the disease, onset age, and age of disappearance. The information is referenced to the literature, and scored by quality (from samples down to estimate…	HGMD, Ingenuity, OMIM, etc.	Blank	Blank	No	No	opensnp.org	Not Applicable	No. At least not for the Clarity Challenge. For our own studies at ISB, we rely upon collaborators to provide us with multiple family pedigrees and, in some instances, samples from unrelated individuals, to assist with the validation.	No. But we recently started using the human phenotype ontology and the tools provided on their website for similar analyses.	Blank	No	We use an in-house dataset of variants identified in regular diagnostics with their classification (UV1-UV4, benign-pathogenic). However we offer no diagnostics for cardiomyopathies. Additionally we have a professional login for HGMD (http://www.hgmd.cf.ac.uk/)	Blank	Blank
98. Design of ancillary methods: If you have any you would like to highlight please enter them here.			We had a number of in house scripts that facilitated the analysis. The methods for estimating background probabilities are of importance. Also, we used phylogenetic methods in the analysis of case 2	Blank	None	There were no outstanding ancillary methods in our pipeline.	A good tool for ranking variants by relevance to phenotype is important.	Segregation analysis	Our key ancillary method was doing a detailed phenome analysis by using diagnostic decision support software to generate a wide differential diagnosis based on many clinical findings and their onset ages, and including pertinent negatives. None of the winning entries discussed the possibility of a child with weakness, ptosis and apparently positive response to cholinesterase inhibitors having con…	Churchill, our pipeline for variation discovery, is the fastest pipeline using currently accepted best practices and can produce a complete high quality whole genome analysis in under 2 hours. Churchill uses several proprietary algorithms to enable efficient, highly scalable parallelization that also maintains data integrity and reproducibility of results. The process is described in more detail …	Blank	Blank	We would like to highlight two things. First, besides using main stream function annotation tools to assist finding potential pathogenic variants, we also incorporated additional information including transcriptional expression of genes and protein-protein interactions from public resources to infer the pathogenic role of the variants. We think this is helpful to discover novel candidate genes th…	We enumerated all possible modes of inheritance that is consistent the family data, instead of assuming known mode of inheritance of the disease.	Promethease software produces prioritized reports of known variants, and visualizations of trio concordance.	Blank	At ISB, we have produced software to perform: • Initial pedigree sequence characterization: On all pedigrees, we compute base coverage, recombination break points using ISCA (inheritance state consistency analysis), and autozygosity (regions within a pedigree that lack variation). We also compare relationships as predicted from genetic data to reported relationships. Complicating matters further,…	The Avadis NGS tool was extended to support dbNSFP annotations. We wrote internal pipelines to retrieve MAF data from dbSNP.	Blank	Not applicable	We use a profiler test for DNA quality and contamination. We use a 12 SNP pyro sequencing test on original DNA to prevent sample swaps during the lab workflow.	Blank	Blank
99. At what points in the pipeline did you require manual intervention, to facilitate analysis, quality control, review, etc.? Please describe.			Manual analysis was required at every step	At the interpretation level and reviewing several QC steps. Furthermore, several steps of the pipeline are started manually on command line.	Once at the final variant list.	The variant filtration an filtration was intentionally made extensively manual, as it was our belief that reliable integration of a large number of complex parameters can best be done by human input. We manually performed filtration under several different assumptions, various inheritance models. We believed that automatic filtration may at times be too insensitive or too unspecific, mostly due t…	Post raw filtration of candidates and ranking. The identification of the likely causative variant is manual.	After variant annotation.	Our pipeline is fully automated to produce the list of disease candidates (differential diagnosis) and the list of pertinent genes. Even at the point that a clinician needs to assess the differential diagnosis and gene pertinence lists, SimulConsult provides one-click information of various type: 1. Profile gene: lists all diseases associated with a gene 2. Assess gene: shows the frequency of the…	Once we kick off the Churchill pipeline, it takes input from standard FASTQ or BAM format and produces output variant files in standard VCF format. Optionally, we can specify that our "tertiary analysis" (variant filtering, scoring, ranking) script be run on the output VCF files immediately following the Churchill analysis. This step produces the finalized annotated tables in CSV or MS Excel form…	Setting the thresholds of variant filtering (allele frequency, novelty, effect on protein sequence) - Reviewing the results of our automated Pubmed search and assessing the relevance of the genes to the phenotype.	The manual component was primarily in the reporting	We applied manual intervention as the last step of our analysis pipeline, when confirming and reviewing the candidate genes in the report. Specifically we utilized IGV and Partek Genome Suite to check the read alignment and quality at the around the called variants. We found this process was quite effective to eliminate suspicious false positive calls.	quality control (to decide thresholds) and annotation (to decide databases and algorithms to use)	Perhaps not manual intervention, but just monitoring. For example, the very question in this survey contains a typo ("analysis" rather than "analysis"), and similarly, there's a need for monitoring of our pipeline(s).	A small amount of manual intervention was required to direct the filtering pipeline (selecting appropriate filters). After this process, we had narrowed down the target list to a small number of variants that were manually reviewed.	For ingenuity, one manually sets the thresholds for several filters. These can be easily changed in a web interface. Our in-house pipeline can be rerun with different parameters set as options. A short list of candidates, once obtained was reviewed in relation to what is known about their possible relevance to phenotype (e.g., is the variant in a gene whose product participates in a network known…	The read filtering and SNP detection thresholds were set manually after much inspection in Avadis NGS. Compound heterozygous analysis was carried out through custom-scripting. The interpretation was entirely manual.	Blank	Mainly at final review after a few genes had been automatically selected	When variants have been annotated and if applicable been compared among samples the final prioritization of variants is always done manually, although aided by a software package. Quality control is done fully automatically.	At the data conversion step. When dealing with Complete Genomics files, the software provided by the company failed and company representatives were unable to debug.	Blank
100. Throughout the entire process of analysis, did you use multiple tools for the same purpose? If so, how did you compare their results? Did you take the intersection, use one for quality control, etc.? If so, what was your justification?	6/8 Yes	6/11 Yes	No, we did not use multiple tools for the same purpose	We used multiple mapping & variant calling approaches. We used one of these as main source, and later compared if we would have found the same results with the other mapping & variant calling pipelines.	No	We have used a variety of different pathogenicity prediction algorithms, where one was used as a primary method (chosen based on evaluations available in the literature). Therefore we used one method as a primary one, and used another algorithms as a means of additional confirmation of results.	We use multiple tools for pathogenicity determination - but they are used as guides not strict filters so their interpretation is subjective.	In the variant calling (Samtools/GATK) and deemed the variants found with both methods as having very good quality.	We used the curated information in the SimulConsult genome-phenome analyzer to automate most of the genome-phenome comparison, and that information is synthesized by curation from many different references, Also, we used links to resources such as GeneReviews, OMIM and gene structure databases to assess the genes suggested as pertinent. In addition, since SimulConsult provides a detailed phenome …	As outlined in our CLARITY Challenge Final Report (and question #57), we initially ran the analysis using several different methods and software, including conversion utilities. This mainly stemmed from a lack of familiarity with the processing of SOLiD and Complete Genomics data. We wanted to be sure that our pipeline performed well not only on Illumina data that we use every day, but also on th…	Several tools were used to assess variant deleteriousness, threshold of minimal number of tools was set.	For the annotation we primarily used in-house software with comparisons with ANNOVAR and web based databases as sanity checks.	During variant annotation steps we used databases such as 1000Genome, ESP5400, dbSNP for minor allele frequency annotation, SIFT, polyPhen, polyPhen2 for pathogenic predictions. Those information are typically covered in a few packages we employed (seatleSeq, wAnnovar, VariantTools, KggSeq). We also used multiple disease databases for prioritizing variants such as Human Gene Mutation Database (HG…	No	Yes, we more or less tried everything we had access to (though our focus was on known variants). Often the justification for our focus was which public tools we could get working best.	No, but in retrospect we should have used multiple tools to validate results.	We used two pipelines to analyze the WGS data for the purpose of generating a short list of candidate variants. We then discussed among us which variants on either or both lists really made the most sense. Once we had variants that conformed to the likely inheritance pattern, were ruled out as probable false positives, and had a reasonable chance of being deleterious, and seemed to be related to …	Most of the analysis was in Avadis NGS since it allows you to carry out operations multiple times, provides a visual feedback and allows you to compare results of different runs against each other. We should, in retrospect, have used the tools designed specifically for the data - LifeScope or other colorspace aware software for ABI data, and the tools provided by Complete genomics for analysis of…	Blank	No	No	We would normally compare several variant callers, however, we were unable to get as far due to data conversion issues.	Blank
*Note: These numbers represent responses submitted months after completion of the contest entries and include retrospective analysis of the data by some groups. Hence they may not match some values quoted in the text as being derived from the initial contest entries.

## Sheet: PART J
Question:*	Aggregate responses for finalists (N=8)	Aggregate responses for non-finalists (N=13)	Finalist 1	Finalist 2	Finalist 3	Finalist 4	Finalist 5	Finalist 6	Finalist 7	Finalist 8	Contestant 9	Contestant 10	Contestant 11	Contestant 12	Contestant 13	Contestant 14	Contestant 15	Contestant 16	Contestant 17	Contestant 18	Contestant 19	Contestant 20	Contestant 21
PART J: Overall impressions & team composition
101. Overall, how would you compare your application against the winning 3 entries?			Our entry was a little more effective	Our entry was a little more effective	Our application was one of the winning 3 entries.	Our entry was a little less effective	Our entry was similar in effectiveness	Our entry was similar in effectiveness	Other: Our entry was similar in many ways, but lacked a method for assessing systematically whether genes of interest were read with sufficient quality to rule them out and lacked detailed methods for assessing splice sites and ways of automating assessment of interaction of genes with no known human phenotype with other genes of known human phenotype. Compared to the 3 winning entries, our appli…	Our entry was similar in effectiveness	Our entry was similar in effectiveness	Our entry was similar in effectiveness	Our entry was a little more effective	Our entry was a little less effective	Our entry was much less effective	Our entry was much less effective	We could have done better with providing support from the literature and other possible analyses for why we chose the tope candidates that we did. Such would have made our reports more comprehensive. As to effectiveness, without knowing the true answers, we cannot evaluate any of the reports for effectiveness, in our opinion.	Our entry was a little less effective	Blank	Our entry was a little less effective	Our entry was much more effective	Not comparable.	other
102. Are there elements of the winning entries that you are going to incorporate into your reports?			Yes	The reporting of the un-callable genome or coding region.	Yes, please see our previous responses.	Yes, definitely. We will implement some approaches to presentation and reporting of detected findings. Also we will begin with reporting of poorly covered regions in genes potentially related to the patients' phenotypes.	Consent materials.	Coverage in the clinical summary report. Some further information regarding the interpretation of found variants/genes should have been included in the clinical summary report.	We have already added a method for assessing systematically whether genes of interest were read with sufficient quality. As described in our application, we were then in the process of working with BIOBASE/HGMD to incorporate their annotations into our pipeline, and that was made available in November 2012. In addition, working with the overall winner, we are incorporating strand bias and slice a…	Possibly.	We will modify our reports to be more elaborative in terms of the consideration for candidate gene selection. Also, we will supply more information regarding the quality of data so the audience can better appreciate the level of confidence the data confers.	Yes. In hind sight we would probably include coverage statistics for the known implicated genes into our report. More detailed rationale behind certain choice of software and analysis would be of more use to the geneticists as well.	1.We may incorporate BWH affiliated team's PCA analysis for patient population. 2.LitINspector for automated literature mining.	I think so	Yes; we will be incorporating more reporting related to compound heterozygosity.	We do not currently have plans to present clinical reports.	Potentially. We look forward to looking at all of them and discussing among ourselves. it's likely that some of the teams have good ideas we have not thought of or incorporated.	Yes, use of crisp tables for the clinical summary. It is a good practice to incorporate the experimental supporting evidence for the variants in the report. Use of graphics to highlight the role of a gene in a biological pathway.	Blank	- Develop all materials and procedures related to consenting and patient education in order to implement whole-genome or exome sequencing approach into clinical settings. That's include incidental findings and consenting/explanatory material for patients. - Improve summary reports (even developing web-based interfaces) for targeted audience: physician (geneticist or not) and patients. - Improve a…	In the next months we will implement CNV calling in our samples and report those results as well, this is currently at the validation stage. We will develop an official procedure for re-analysis of samples.	Perhaps.	Blank
103. Are there areas of the winning 3 applications you find particularly interesting? If so, detail them here:			Consenting and reporting of the University of Iowa application. Analysis of sequence coverage in the two other winning entries.	Blank	The pipeline generated by CeGaT was very effective and comprehensive. The use of the MESH ontology terms and automated literature search was interesting and is something we will consider using in the future. Their comparison of the various filtering strategies was also interesting and helpful. The geneGrid tool seems helpful, although when I tried to find this tool online it does not seem availab…	We believe some analyses were performed very comprehensively by other groups, using sophisticated algorithms to gain as much information as possible from the NGS data (i.e.. CNV detection based on depth od sequencing), and these further approaches may be very useful in detecting further findings relevant to the clinical phenotype.	Blank	The estimates for probabilities of observing the given variants (including the case of compound heterozygotes). Also some other quality controls of the winning entry (detailed coverage etc.)	In addition to those features in question 102 on which we have already completed or begun work, we found interesting the model of automating known information about protein interactions to generate lists of genes of interest. As a practical matter this was not a factor in our CLARITY entry since our highly detailed curated SimulConsult database already included central nuclei with TTN mutations (…	Blank	We found the automatic literature review employed by Genomatix, CeGatT and Unv.Bonn to be very interesting, and although we use such an automatic reviewer, we will probably incorporate some of the methods described in their report. We also found the University of Iowa patient consent forms to be very comprehensive and effective, we will surely integrate some of the concepts presented into our for…	Blank	CeGAT: use a in-house background which maybe useful to correct the sequencing platform bias.	Blank	#1 had an impressively capable and comprehensive coverage; the logic of the analysis was well explained and executed. The software for #2 seemed well done but to some extent appears proprietary and therefore of less interest. Our only interest in # 3 is in learning more about why it was chosen as one of the winning 3, but that will presumably require understanding more about all other entries.	Not Applicable	Blank	Comparison of variants from WGS and exome data (we were able to analyze only exome data at this point in time). Looking at poorly represented regions and calling out the genes in those regions. Investigating if those genes might have explained the phenotype better. Various statistical analysis, expression analysis of candidate genes and their relevance to the reported phenotypes	Blank	-The presentation of data of uncertain significance. The report should facilitate the re-utilization of the genomic data based in new annotations or new data. - Utilization of pathonegity scoring algorithms. - Handling (annotation) of non-coding variants. - Utilization of web-based interfaces.	Blank	No.	Blank
104. Are there areas of your application that you feel should be highlighted? If so, detail them here:			Estimation of background probabilities Clinical reporting Phylogenetic analysis Analysis of expression data	Blank	Blank	We have presented our results in a manner directly useful in the clinical practice. We presented a novel method to prioritize variants based on phenotypic compatibility of genes containing them with the disease under investigation. We have also used literature knowledge mining to support the selection of interesting variants.	Our process is quite automated and can be run by a single individual.	no	The part of our application that most stands out is its automation of the genome-phenome analysis. In particular, the innovative metric of gene pertinence (with both a mathematical representation of the pertinence and a ranking of genes by relative pertinence) proved to be highly robust despite being challenged with cases in which two genes were involved in determining the phenotype, and even the…	We believe that our top candidate for Family 1 warrants further examination: "A putative damaging mutation was found in the gene Myomesin-1 (MYOM1; OMIM #603508). This mutation results in a 4-base block substitution at a splice junction at nucleotides 3300-3303 [c.3300_3303del>CTGT]. This substitution provides an alternative splicing site that potentially results in a 2-base frameshift in the pro…	We believe that the analytic aspects of our method are very comprehensive, including most of the resources described by all 3 winning reports. Our integration of 6 deleteriousness prediction tools and frequency analysis which utilizes all the aforementioned resources together with our own personal database, enables a very high resolution of variant assessment. Moreover, we annotate any gene carry…	The intended audience of our report was the patients and their families with the report intended to interpreted under the guidance of the clinicians. We included prognosis for putative disorders and suggested additional symptoms for the patient and his/her primary care giver to be mindful of	1.We examined the chromosome level integrity to exclude inherited or congenital CNV changes in patients; 2.We looked for UPD in patients' genomes, though results were negative; 3.Our application provides a detailed analysis for the CNV data based on the Complete Genomics platform.	Considering all possible mode of inheritance should be worth trying.	Our system was never designed to discover novel mutations, but does make it easy to re-screen for similar variants in large numbers of people quickly, easily and inexpensively once those variants are publicly reported.	Not Applicable	We believe the particular strength of the ISB entry was in maximizing reporting of the most probable true candidates while minimizing likely false positive candidates.	In dealing with a one-off dataset it is important to understand the idiosyncrasies of the dataset and customize analysis to that dataset, rather than run a regular pipeline which may be calibrated to a different set of data. This, however, makes it difficult to scale the number of analyses that can be carried out. Family 2 analysis: We believed that a single gene would not be responsible for the …	Blank	Due to lack of time we could not test this (comparing our VCFs files against winner ones) but we believe that variant calls made by our pipeline has high quality (and so, reliable). The utilization of variant quality score recalibration mechanisms (VQSR methods of GATK) and merging of CompleteGenomics and SOLiD calls (detecting consistently calls in both platform) leads to presume that. However, …	Our report and entire procedure is based on the current practice of diagnostic exome sequencing with the hospital. As such: - our methodology is based on the fact that we need to provide 2000 reports for exome sequencing based diagnostics per year. - our results have been fine-tailored to the needs of referring clinicians and medical doctors.	No.	Blank
105. Are there any things that you wish you would have done differently in your entry?			Analysis of hearing loss phenotype, analysis of sequence coverage, report of secondary findings, presentation of consenting materials	Cover the un-aligned regions of the genome.	Blank	We would definitely include choices regarding incidental findings in the reports. We should have prepared a framework for presentation of regions not covered by the sequencing, yet still potentially relevant for the patients (guiding further genetic investigations).	Include consent forms. Not have discarded TTN as a candidate because of it's association with cardiomyopathy.	Detailed coverage. More consideration to a digenic model for patient 3.	The biggest deficiency in our application was the lack of trio datasets with which to debug our software. The software was extended to trio analysis only during the CLARITY competition, and the CLARITY trios were the only ones we had analyzed by the time of the submission deadline. As a result, a pedestrian one-command bug in one line of program code caused us to miss the diagnosis in case #1 (th…	In retrospect, we should have included a write-up and samples of our informed consent/explanatory materials process, and outlined our plan for development of our revisable reporting process.	In view of the winning reports, we would now have liked to include a longer, less concise report, that addresses a larger audience of readers (both clinical and laboratory staff). Since the challenge we have shifted our analysis from using hard-filters which remove variants from down-stream examination to a more soft-filter based method, which decreases our false negative probability. Analyzing t…	Blank	We may add pedigree information for the variant calling.	Blank	Perhaps, but this question is so open-ended that it's hard to answer.	Yes. Incorporating additional deleterious predictors and doing a more thorough review process (as in the case of TRPM4) would likely have had significant positive impacts on our results with relatively little incremental effort. Additionally, we would have presented our findings in a more clinically informative manner.	We wish that we had allowed more time for the analysis of the data and preparation of the reports.	We wish we could have analyzed WGS data as well. It would have been more efficient to have narrowed down the genes based on clinical phenotypes, rather than first prioritize genes based on the pathogenic/likely pathogenic variants they carry and then look for the relevance to the clinical phenotype.	Blank	We are happy with the interpretation of the genomic data and clinic conclusions drafted. Formal informative aspects could be notably improved.	In case of a real diagnostic report we would have consulted experts in cardiomyopathies	We wished we had withdrawn from the competition upon finding that the data provided were SOLiD and Complete Genomics. These technologies have been superseded by others and are therefore of little relevance to the development of clinical genomics today.	Blank
106. I agree with the judges' selection of the winning submission.	agree = 2 neutral = 6	agree = 7 neutral = 3 strongly disagree = 1	Agree	Neither agree nor disagree	Neither agree nor disagree	Strongly agree	Neither agree nor disagree	Neither agree nor disagree	Neither agree nor disagree	Neither agree nor disagree	Agree	Agree	Agree	Strongly agree	Strongly disagree	Neither agree nor disagree	Neither agree nor disagree	Agree	Blank	Agree	Disagree	Agree	Neither agree nor disagree
107. I had a clear understanding of the criteria that would be used for judging.	agree = 1 neutral = 4 disagree = 3	agree = 2 neutral = 1 disagree = 9	Disagree	Disagree	Neither agree nor disagree	Agree	Disagree	Neither agree nor disagree	Neither agree nor disagree	Neither agree nor disagree	Disagree	Disagree	Disagree	Agree	Strongly disagree	Disagree	Disagree	Agree	Blank	Neither agree nor disagree	Disagree	Strongly disagree	Disagree
108. The criteria used for judging were appropriate to the task at hand.	agree = 4 neutral = 4	agree = 3 neutral = 6 disagree = 3	Agree	Neither agree nor disagree	Neither agree nor disagree	Strongly agree	Agree	Agree	Neither agree nor disagree	Neither agree nor disagree	Neither agree nor disagree	Agree	Neither agree nor disagree	Agree	Strongly disagree	Neither agree nor disagree	Neither agree nor disagree	Agree	Blank	Neither agree nor disagree	Disagree	Strongly disagree	Neither agree nor disagree
109. If you disagree, please explain what criteria you found problematic.			Blank	Blank	Blank	Blank	Blank	Blank	The criteria used for judging are not very clear, even now.	Blank	Blank	The diversity among the winning reports indicate both the complexity of choices in reporting as well as the pros and cons of different approaches. We applaud the detailed reporting and analysis methodology of the winning submissions and plan to adapt certain aspects from them in our own future reports.	Blank	Blank	Blank	Blank	Based on this survey, it seems as if a description of the consenting process was considered important. I don't know if this was an actual criterion for judging the entry, or rather an ancillary desire.	Blank	Blank	Blank	The criteria where a bit vague, and we were expected to be judged based on a realistic diagnostic routine. A diagnostic report should fit on a single page which should be included as a criteria.	Lack of clear deliverable. Lack of primary data in a computable format.	Blank
110. My submission was fairly judged according to the established criteria.	agree = 5 neutral = 5	agree = 7 neutral = 4 disagree = 1	Agree	Agree	Neither agree nor disagree	Agree	Agree	Agree	Neither agree nor disagree	Neither agree nor disagree	Agree	Neither agree nor disagree	Agree	Agree	Strongly disagree	Agree	Neither agree nor disagree	Agree	Blank	Agree	Neither agree nor disagree	Strongly agree	Neither agree nor disagree
111. If you disagree, please explain why.			Blank	Blank	Blank	Blank	Blank	Blank	Other: First, the criteria used are not clear, even now. Second, the history of medical software is one of combining "best of breed" approaches to yield the best overall result, and the most important role of CLARITY is to highlight individual best approaches that can be combined with other capabilities. Expanding the 'winners' pool to include 3 winners and 5 honorable mentions did seem to suppor…	Blank	Blank	Blank	Blank	Blank	Blank	Blank	Blank	Blank	Blank	Blank	Blank	Blank	Other (please specify)
112. Please estimate how many total human hours it took to interpret each case in the CLARITY challenge (not counting time to retrieve and reformat the data into your standard form: i.e., once data was in your preferred form: time spent on assessing data quality, curating and assessing annotations, creating reports, etc.)?	47.0357	75.8333	~100 human hrs. However, some of the time was spent due to unfamiliar technology platforms. Also, some of the time was invested in development that can be re-used.	30	Blank	30	8 hours	16 hours	The key effort was in writing the software and preparing the variant table. Afterwards, half hour for reading case and deciding findings, 2 seconds for automated genome=phenome analysis, half hour for assessing pertinent genes, and 15 minutes for writing report	144	15-20 hours depending on the possible modes of inheritance	Blank	60	200	80	5	80 at least	150	Blank	50	40	Why are you excluding retrieval and reformatting. These are important challenges in genomics.	Blank
113. How many total human hours does it take to interpret each case in your standard Dx interpretation process?	14.9286	14.4167	15 human hours for a primary Dx (without secondary findings).	4	Blank	10	8 hours	16 hours	One and a half hours if no gene discovery information used. 3-4 hours if gene discovery outputs examined	48 hours (This varies so much on number and type of analyses performed and purpose of testing (research? clinical?), the question almost doesn't make sense to ask)	10-15 hours depending on the possible modes of inheritance	Blank	10	50	1	Not Applicable	Varies tremendously	We do not have a regular patient offering yet.	Blank	10	two to four	Not Applicable	Blank
114. Does your interpretation process routinely involve consultation with a clinician (MD) in the relevant disease area?	7/7 Yes	4/11 = Yes 2/11 = occasionally 5/11 = no	Yes	Yes	Blank	Yes	Yes	Yes	Yes	Yes	Yes	Yes	Other: from time to time	No	No	No	No It depends a lot on who our collaborators are, and what level of involvement they want us to have in the disease studies.	We are new in the space of clinical genomics and are setting up consultations with experts in various areas. We have 2 in house clinicians (general medicine) whom we consult as well.	Blank	No Our methods and procedures (including data analysis pipeline and reporting) is in an early stage of development so no real Dx interpretation was already made. We hope it will be routine soon.	All positive diagnostic reports are discussed in a weekly patient meeting which includes clinicians, molecular biologists, research	Not Applicable	Yes
115. What would you like to see in the next CLARITY competition?			Access to samples Clearly explained set of criteria	Blank	Blank	We would more heterogeneous selection of diseases in the included families. A bit more focused information on the criteria and expected reports of the challenge would also be favorable. Maybe some more challenging cases requiring analyses of structural variation, genomic fusion events and other phenomena could be a nice challenge for further competitions.	More fairness. The use of the myopathy case with TTN underlying and a recent finding from one of the competing groups was not fair.	Each team should be given an identity number and each team should use that identity number in their reports in order to hide their details (name of the lab, contact info, the names of the person who did the analysis) during the judgment period. Otherwise the judge may be influenced during the evaluation.	We don't think there is enough data to do good somatic mutation analyses for tumors, so we'd prefer to see germline cases again. It would be good for the judging categories to be more explicit and varied. For example, it would be good to have explicit consideration of various types of capabilities, with an effort to highlight "best of breed" within each category. It would be good if one of the ca…	I would like to see another similar competition in a few years' time, with a slightly (but not completely) more structured format for submission, judging criteria, etc., that would additionally be targeted at highlighting the progress made in the field since the original competition.	We would like to see a better specification of expectation and judgment criteria.	The most impressive aspects of the CLARITY challenge competition were the detailed clinical information provided for each individual as well as the wealth of sequencing data. In the next competition it would be great to see some of the predicted candidate variants validated and even better if the consensus causal genes evaluated in vivo.	- more efficient way to handle multi-lateral legal agreements, we spent several months on that - clarify submission materials and judging rules before hand - completeness of datasets, minimize missing datasets - rare genetic diseases or cancer would be interesting - try to get more families if possible	It would be the best if the challenge can be followed by medical and biological experiments to confirm the findings.	More families getting answers. Previous submissions being improved (brought up to date). More participants.	For us, it would be interesting to participate in a competition targeted only towards identifying the correct variant and doing so within a short timeframe. That is, without the focus on reporting, and within a much narrower timeframe (perhaps as short as a few days) as might be relevant in a real-world diagnostic setting where a treatment decision must be made without delay.	Clearer specification of the task	The challenge was a huge learning experience for us and we have benefitted from it immensely. It would be great if the next challenge focused on other disease areas like neurodegenerative disorders and developmental disorders. Feedback for all competing teams from the judges would be extremely useful. Finally, providing data in a fastq format (preferably derived from the most popular platform) wi…	Blank	CLARITY competition is a excellent mechanism to join efforts towards genomic medicine. Sharing methods, procedures and experiences between groups from all the world is very important to the common goal of incorporate genomic approaches into clinical settings. However, we detect some points for improvement: - Downloading data (nearly of 3.5TB) took a lot of time. - Lack of additional information f…	Blank	A clear description of the inputs to be supplied and outputs desired.	Blank
116. Please provide the name(s), position(s) and institution(s) of all people directly involved in responding to this survey			Redacted	Redacted	Redacted	Redacted	Redacted	Redacted	Redacted	Redacted	Redacted	Redacted	Redacted	Redacted	Redacted	Redacted	Redacted	Redacted	Redacted	Redacted	Redacted	Redacted	Redacted
117. Among the direct respondents to this survey, indicate your areas of expertise (check all that apply)			Bioinformatician; medical geneticist; research laboratory director; clinical diagnostic laboratory director	bioinformatician molecular biologist medical geneticist	Blank	bioinformatician	bioinformatician molecular biologist	molecular biologist bioinformatician	Computer scientist; bioinformatician; medical geneticists, other physician	bioinformatician research laboratory director molecular biologist computer scientist other physician	bioinformatician research laboratory director	computer scientist; bioinformatician	Computer scientist; bioinformatician; molecular biologist	Computer scientist; bioinformatician; research laboratory director	molecular biologist computer scientist medical geneticist research laboratory director bioinformatician	computer scientist bioinformatician research laboratory director	computer scientist bioinformatician medical geneticist Project manager	molecular biologist computer scientist bioinformatician	Blank	research laboratory director computer scientist molecular biologist medical geneticist	computer scientist bioinformatician medical geneticist clinical molecular geneticist	molecular biologist computer scientist bioinformatician	computer scientist bioinformatician molecular biologist
118. Did your team include representatives from (choose all that apply):			academic basic science department; academic medical department	academic medical department clinical (nonacademic) medical service established biotech public company	Blank	academic basic science department clinical (nonacademic) medical service	academic medical department clinical (nonacademic) medical service	academic medical department academic basic science department	Academic basic science department; academic medical department; clinical (non-academic) medical service; small biotechnology start up; Geisinger not an academic medical center per se but Dr. Williams is appointed in the research area, which could be viewed as an equivalent position to an academic department. Dr. Williams also has clinical responsibilities. Dr. Tromp's position also has equivalenc…	clinical (non-academic) medical service academic basic science department academic medical department	academic basic science department academic medical department	academic basic science department; academic medical department	Blank	academic basic science department; academic medical department	small biotechnology start up	academic medical department small biotechnology start up academic basic science department	academic basic science department established biotech public company	small biotechnology start up	Blank	academic basic science department University sequencing Service academic medical department	academic medical department academic basic science department	small biotechnology start up academic basic science department	academic basic science department academic medical department small biotechnology start up
119. Did your team include representatives who were (choose all that apply):			bioinformatician; medical geneticist; other physician; research laboratory director; clinical diagnostic laboratory director	bioinformatician clinical diagnostic laboratory director molecular biologist medical geneticist	Blank	bioinformatician molecular biologist medical geneticist research laboratory director clinical diagnostic laboratory director	computer scientist bioinformatician molecular biologist	bioinformatician molecular biologist medical geneticist	Computer scientist; bioinformatician; medical geneticists, other physician	computer scientist medical geneticist other physician bioinformatician molecular biologist research laboratory director	computer scientist bioinformatician molecular biologist medical geneticist research laboratory director	computer scientist; bioinformatician; medical geneticists; other physician	Computer scientist; bioinformatician; molecular biologist; we did consult physicians from time to time	computer scientist; bioinformatician; medical geneticist; research laboratory director	computer scientist medical geneticist bioinformatician molecular biologist	research laboratory director molecular biologist computer scientist other physician bioinformatician	computer scientist bioinformatician medical geneticist	bioinformatician molecular biologist computer scientist	Blank	computer scientist bioinformatician molecular biologist research laboratory director Epidemiologist, Sequencing lab technician medical geneticist	computer scientist medical geneticist research laboratory director bioinformatician molecular biologist clinical geneticist (MD) Researcher	computer scientist bioinformatician molecular biologist	computer scientist bioinformatician molecular biologist medical geneticist research laboratory director
*Note: These numbers represent responses submitted months after completion of the contest entries and include retrospective analysis of the data by some groups. Hence they may not match some values quoted in the text as being derived from the initial contest entries.

## Sheet: PART K
Question:*	Aggregate responses (all reporting teams analyzed together)		Finalist 1	Finalist 2	Finalist 3	Finalist 4	Finalist 5	Finalist 6	Finalist 7	Finalist 8	Contestant 9	Contestant 10	Contestant 11	Contestant 12	Contestant 13	Contestant 14	Contestant 15	Contestant 16	Contestant 17	Contestant 18	Contestant 19	Contestant 20	Contestant 21	Contestant 22	Contestant 23
PART K: Follow-up questions; costs, sensitivity*
How much CPU time do you estimate was spent on each case?	average: 379 hours Stddev 1280		We did not track time, so the answer is very approximate. The time we spent was much shorter than for our clinical cases because we did not re-align CGI data. My guess is that we spent 48 CPU-hours per case.	Mapping and calling per exome: 1440h Annotation and other analysis per exome: 10h Per case: Trio (family 1 & family 3): 4350h Family 2 (6 members): 8700h	We did not keep track of this data so the information below is an estimate. 1 exome = ~5CPU per sample Each sample was analyzed multiple times (because of the different groups), ~5-8x 1 WGS ~20CPU, but we didn’t realign the WGS data, so estimate: Family 1: 3*5*5=75+12.5 (WGS) = 87.5 CPU Family 2: 6*5*5=175 CPU Family 3: 3*5*5=75+12.5 (WGS) = 87.5 CPU Total: 350 CPUs	20 hours	This is a rough estimate. I would say 200 total CPU hours per case (in a parallel environment, not 200 linear hours).	We estimate about 400 CPU hours per case.	Alignment of WGS and variant calling: 24 to 36 h per genome. Family based calling not done. Variant annotation: 30 min to 1 h per genome. Genome-Phenome analysis: 2 seconds per trio/family	10 hours for the illumina data. The ABI and complete genomics data took many more hours to work out as we did not have an existing pipeline for those samples.	for each sample, it took about a day and a half to run the full sequence > variant process on one computer Quad-Core AMD Opteron(tm) Processor 2356 @ 2.2GHz with 2GB RAM.	About a week per family.	80hrs	100	300 hours	Approximately 6 hours per exome was spent on alignment and variant calling. We did not re-call the Complete Genomics data, and the CPU time spent on annotation and filtering was immaterial (on the order of a few minutes per sample).	No clue. I'm guessing that the analysis of the exome data was the most compute-intensive. Our pipelines for Complete Genomics data are pretty fast. Speed was not a bottleneck in our overall process so we did not pay any attention to CPU time.	The CPU intensive steps were: importing the sample, filtering poor quality reads, SNP detection. SNP effect analysis and familial analysis were not CPU intensive. The time is proportional to the number of samples in the case. Assuming 3 samples per case (trio) it took 2 hours per case on a quad core machine (8 CPU threads) and 8 GB RAM.	Blank	200 hrs	50	Each sample (SOLiD) took ~19 hours to process from FASTQ to VCF using our standard variant calling pipeline (BWA+GATK). <iframe src="https://igor.sbgenomics.com/lab/pipeline/embed/6108/" width="660px" height="440px"></iframe> We cannot provide estimates of our processing time for CG data. We encountered errors when attempting to convert the Complete Genomics specific alignment files to standard B…	less than 3 hours for each case.	100 CPU per case	15 hours per case
How much manual time per case was spent interfacing with computers during the analysis?			We did not track time, so the answer is very approximate. I guess, we spent about a week of manual time interacting with computers per case.	~30 minutes	We didn't keep track of this data, so we estimate a total of ~300 hours interfacing with computers.	6-10 hours	1 hour per case	We estimate about 75 hours per case between seven team members.	Geneticist analyzing genome-phenome output: 20 min Clinician analyzing potential discovery genes: 2 h Informaticist time: 30 min	1 hour for the Illumina data (see above).	The variant analysis took ~5 hrs per family	There were a few iterations. But about a week.	40hrs	336	50 hours	Just a few hours. Our capabilities were still in development at the time of the original competition, and the current estimated time would be a few minutes for the initial analysis, with additional time spent on validation/literature review.	We had 3 people doing the bulk of the analysis--one for the exome data and two for the complete genomics data using our in-house pipeline and Ingenuity. An additional person (me) worked on the reports. Our team (unfortunately) left most of the work to the week before the deadline, which meant that we did an intensive, multi-day push to get it all done. With huge error bars, I'd estimate that we e…	Coming up with the right parameters for filtering, SNP detection took multiple attempts. This was done on one trio and the same thresholds were applied for each family case. The first case required close to 2 weeks - 50 hours of close interaction. In other cases only sanity checking was done - 15 hours. So approximately 50 + 15 + 15 hrs.	Blank	20 hrs	10	It is not possible to make such an estimate as the non-standard file formats provided impeded analysis at a very early stage.	All analysis time including primary review or Opal/VAAST results, comparing notes, additional gene candidate list generation, final report writing and clinical interpretation including report (but not including meetings/team recruitments/downloads/set-up times/administrative times, so in other words total Analysis Time: between 40-60 hours per case (this is a rough estimate)	20 hrs	10 hours per case
What do you estimate your full cost to run the pipeline, including salaries, clinician consulting fees, computing, and costs of proprietary software (per case)?	average: $3754 Stddev 4589 (in USD)		The answer may be very innacurate. My guess is that we spent $10,000 per case.	~2000$	Not known	400,00 EUR	500	USD5400 for the actual challenge, would be much less for the next case.	300	100	This work was purely for academic purpose	1500 USD	12000	10000	1000	2000	16000	4500	Blank	500	300	When dealing with standard FASTQ raw read formats, our variant calling pipeline costs $20 to run on a 26GB (~50x coverage) input. A whole genome at 30x coverage would cost $165 to run. This estimate not include clinicians fees as we did not consult clinicians in our analysis.	$7500 per case	2000	5000
Did your team analyze noncoding variants?	Yes = 11 No = 11 1 team not responding		No	Yes	Yes	Yes	Yes	Yes	No	No	Yes	Yes	No	No	Yes	No	Yes	Yes	Blank	No	No	No	Yes	No	No
What are the specific challenges in finding noncoding variants?			I assume that this question is about non-coding variants involved in transcriptional regulation and non-coding RNAs rather than splicing. The main challenges in finding non-coding variants are 1) very few non-coding variants are known to cause highly penetrant Mendelian phenotypes, so the prior probability of any non-coding variant to be causal is very low; 2) non-coding variants are numerous, so…	We only analyse splice variants (+-8 from the exon ends) and known HGMD-Mutations. Apart from essential splice sites, the estimation of the pathogenity in a diagnostic setting is unsatisfactory.	We only analyzed splicing variants and did not look at UTR, intronic, or intergenic variants. The challenge for looking at splicing variants is it is not easy to predict the effect of the variant.	The number of non-coding variants is too large to allow focused inspection of each variant.	Prioritization of functional non-coding variants is extremely challenging.	The biggest challenge is to establish relevance of the variants; to be able to predict some sort of effect. For coding variants, there is a very clear connection to amino acid changes and thus protein structure. For non-coding variants, there is much less information about how they might, for example, affect expression of a target gene. Indeed, it is typically not possible to establish a “target …	Lack of information relating to significance for most variants. Need to integrate numerous other information sources (e.g., ENCODE expression)	What do they mean biologically	we struggled with the annotation of non coding variants found in non-functional regions (not conserved, not in a known ncRNA, not in miRNA targets, etc.)	1. Data format from Complete Genomics. Most of our existing software cater to in house sequenced data, mostly from Illumina. 2. The general challenge addressing noncoding variants including high number of incidental candidates and lack of general information regarding the pathogenicity of noncoding variants.	- lower coverage from sequencing - poor annotation in the genome - less well understanding of their biology significance - SNP list hard to filter due to reasons above	No functional annotation for non-coding regions. Only whole-genome sequencing data have non-coding measurements.	No particular challenges compared to finding coding variants.	Insufficient disease associations or understanding of the effects of specific noncoding variants on gene expression.	We did not do extensive analysis of non-coding variants but both our in-house pipeline and Ingenuity looks at splice sites and promoters (Ingenuity). We would not have identified variants in, say, enhancers that might have an effect since the data for doing this is sparse. Note that non-coding variants are easy to find--it's the functional non-coding variants that is hard. (picky, picky, I know) …	We looked only at essential splice sites. In the exome sequencing data, the coverage in the intronic region is much lower. This makes detection of splice site variants more noisy. We should have looked into the whole genome data for this but did not. Noncoding variants In order of (increasing difficulty) are those that affect existing canonical splicing signals, those that lead to cryptic splice …	Blank	No funcional annotation, repetitive sequences.	Finding is not the problem, interpretation is.	This is our standard practice, however we did not reach this stage of analysis for the CLARITY challenge.	We only focused on splice site non-coding variants and any GWAS or other non-coding variants that were published anywhere in clinical databases. These were the non-coding variants that had a clear clinical action associated with them.	Noncoding variants represent a unique challenge since the biological effects are very difficult to predict, we need actual experimental data to evaluate the efect of each non coding variants. For example if the variant is a predicted enhancer region we need to evaluate experimentally how the variant affect the expression of a gene, if the variant is a noncoding RNA we need to experimentally evalu…	an adequate control dataset for noncoding variants does not exist
How did your group address these challenges?			We did only consider coding variants, variants potentially involved in splicing and structural variants.	We used splice predictiong tools like: - FruitFly - A neural network based program to find possible 5' and 3' splice sites. - NetGene2 - Predictions of splice sites in human - ESEFinder 3.0 - Predicts Exonic splicing enhancers through a motiv search	We run several splice prediction programs.	We have performed a focused search for non-coding variants previously associated with human disorders.	We have a series of algorithms that attempt to prioritize non-coding variants based upon predicted regulatory sites and motifs, however these methods are not nearly as accurate as those developed for coding variants mainly due to a lack of training data.	Hypothesizing that any relevant non-coding mutations would likely be in enhancer elements, we turned to the VISTA enhancer database (http://enhancer.lbl.gov/) which contains data on (human and mouse) enhancer regions tested in vivo in transgenic mice. The database contains a number of heart enhancers but no skeletal muscle enhancers, so we decided to use the VISTA information only in the case of …	We decided not to report non-coding variants.	We ignored them.	since for each family there were better candidate variants that resulted in amino acid changes in genes, we did not feel it was beneficial to annotate these non coding variants.	We have developed an algorithm Phen-Gen to estimate the damaging impact of genomic variants based on genomic and symptom information. At the time of the challenge we used an in-development prototype.	We called non-coding and coding variants along with each other. But we had to focus on the non-coding variants nearby the splicing region (reliably annotated), while ignoring the overwhelmingly long list of others, due to reasons above.	We didn't analyze the noncoding variants.	n/a	We focused on coding variants, which account for the vast majority of known disease associations.	We did not address them. We focussed on what our in-house pipeline and Ingenuity produced by way of candidate variants.	We looked only at variants affecting the essential splice site and those located in the 5bp adjacent to the exon-intron junction. We did not attempt to quantify the loss of signal strength.	Blank	we did not	We did not analyze non-coding variants	We did not reach this stage of analysis for the CLARITY challenge.	The challenge with other non-coding variants is that most of these are hypotheses, risk factors and research observations. To date it is often very difficult to interpret such results in the clinical context. Also, for rare childhood disease we (mostly, but not always) expect severe gene effects, and therefore look for coding variants.	At this point, they can only be evaluated experimentally, and it will be very expensive to evaluate since > 98% of all the variants are noncoding. In the future I hope new prediction methods will be available to test the effects of noncoding variants.	we did not, unless we have linkage data and a lack of coding variants to explain the disease we do not go looking
Which approache(s) did your team take towards identifying and evaluating potential pathogenic variants for each condition?			Evaluate a "short list" of known disease genes associated with the presenting phenotype, Examine all potentially pathogenic changes and evaluate possible relationships to the presenting phenotype	Evaluate a "short list" of known disease genes associated with the presenting phenotype, Examine all potentially pathogenic changes and evaluate possible relationships to the presenting phenotype	Evaluate a "short list" of known disease genes associated with the presenting phenotype	Evaluate a "short list" of known disease genes associated with the presenting phenotype, Examine all potentially pathogenic changes and evaluate possible relationships to the presenting phenotype, Examine all potentially pathogenic changes in genes with phenotypic similarity related to similar phenotypic configuration using a self-developed algorithm	Evaluate a "short list" of known disease genes associated with the presenting phenotype, Examine all potentially pathogenic changes and evaluate possible relationships to the presenting phenotype	Evaluate a "short list" of known disease genes associated with the presenting phenotype, Examine all potentially pathogenic changes and evaluate possible relationships to the presenting phenotype	Examine all potentially pathogenic changes and evaluate possible relationships to the presenting phenotype	Examine all potentially pathogenic changes and evaluate possible relationships to the presenting phenotype	Examine all potentially pathogenic changes and evaluate possible relationships to the presenting phenotype	Examine all potentially pathogenic changes and evaluate possible relationships to the presenting phenotype	Evaluate a "short list" of known disease genes associated with the presenting phenotype, Examine all potentially pathogenic changes and evaluate possible relationships to the presenting phenotype, COSMIC, HGMD, PolyPhen, SIFT	Evaluate a "short list" of known disease genes associated with the presenting phenotype, Examine all potentially pathogenic changes and evaluate possible relationships to the presenting phenotype	Evaluate a "short list" of known disease genes associated with the presenting phenotype, Examine all potentially pathogenic changes and evaluate possible relationships to the presenting phenotype	Examine all potentially pathogenic changes and evaluate possible relationships to the presenting phenotype	Examine all potentially pathogenic changes and evaluate possible relationships to the presenting phenotype	Evaluate a "short list" of known disease genes associated with the presenting phenotype, Examine all potentially pathogenic changes and evaluate possible relationships to the presenting phenotype	Evaluate a "short list" of known disease genes associated with the presenting phenotype	Examine all potentially pathogenic changes and evaluate possible relationships to the presenting phenotype	Examine all potentially pathogenic changes and evaluate possible relationships to the presenting phenotype	We did not reach this stage of analysis for the CLARITY challenge.	Evaluate a "short list" of known disease genes associated with the presenting phenotype, Examine all potentially pathogenic changes and evaluate possible relationships to the presenting phenotype, We applied four different strategies and allowed the clinical team to choose the most plausible results: 1. automatic whole genome analysis using VAAST, 2. a candidate gene approach in Opal with all var…	Evaluate a "short list" of known disease genes associated with the presenting phenotype	Examine all potentially pathogenic changes and evaluate possible relationships to the presenting phenotype
Did you make any attempt to assess the statistical confidence of assignment of pathogenecity?	Yes = 10 No = 12 1 team not responding		Yes	Yes	No	No	Yes	No	Yes	Yes	No	Yes	Yes	No	No	No	Yes	No	Blank	No	Yes	No	Yes	No	No
What method did you use to assess the statistical confidence of assigning pathogenecity?			We developed an in house method based on allele frequency distribution in the ESP dataset and a mutation model based on comparative genomics. This method estimates per gene probabilities to detect de novo mutations in every class (missense, nonsense, splice, indel), detect a rare homozygous variant in every class, detect a compound heterozygote in every class.	Conservation of the regions between other species. Pathogenicity prediction tools like SIFT, PolyPhen2, MutationTaster, fathmm and LRT (likelihood ratio test)	Blank	Blank	I wouldn't call it "statistical" confidence. But we utilize known allele frequencies and predictions of pathogenicity to stratify variants into tiers of confidence, similar to the tiers described by the ACMG.	Blank	Clinical judgement together with knowledge of size of gene, number and frequency of varaints in it that have prior pahtogenicity. Predicted deleteriousness of variant. We did not splice predictors, which would have been a useful enhancement.	We looked at frequency of the variant in the 1000 genomes data and the Exome Variant Server. Variants with a minor allele frequency >1% were not considered pathogenic.	Blank	We quantified the pathogenecity predictors using true positive and neutral datasets within Bayesian framework.	- Statistic enrichment scores from PolyPhen and SIFT based on structural or chemical analysis - Direct report of disease causal/ association in HGMD, COSMIC - The variant frequency in the generally healthy populations from 1000G, ESP5000, HGDP, dbSNP - manual examination by domain knowledge - consulting our MDs at NIH	Blank	Blank	Blank	We have developed a list of what we call "commonly mutated segments" (CMS). Our CMS list contains the chromosomal coordinate positions for regions of the genome that we have observed, based on the analysis of hundreds of in-house genomes, tend to contain a disproportionately high number of variants, most likely to be false positives. Titin is replete with CMS regions. We did take note that some o…	Blank	Blank	Blank	We considered the gene length and number of previous findings in unrelated patients in the specific gene	Blank	I combination of methods: 1. VAAST variant and gene scores 2. Omicia Score (combination of MutationTaster, Phylop, SIFT, Polyphen (published) (Both of these algorithms are trained on known pathogenic genes and variants and therefore each score gives you a sensitivity and specificity measure based on published ROC curves and VAAST gives you a confidence value of the hit through a p-value) 3. Final…	Blank	Blank
Did your group clinically report the TTN mutations in Family 1 as likely pathogenic?	Yes=7 No=15		Yes	Yes	No	Yes	No	Yes	No	No	Yes	No	Yes	No	No	No	No	Yes	Blank	No	No	No	No	No	No
If you did NOT clinically report TTN mutations, did your variant caller identify the two variants?	Yes=12 No=3		Blank	Blank	Yes	Blank	Yes	Blank	Yes	Yes	Blank	Yes	Blank	No	Yes	Yes	Yes	Blank	Blank	No	Yes	No	Yes	Yes	Yes
If your variant caller called the TTN variants, were they filtered out?	Yes=6 No=6		Blank	Blank	Yes	Blank	No	Blank	No	Yes	Blank	No	Blank	Blank	Yes	Yes	No	Blank	Blank	Blank	No	Blank	Yes	Yes	No
If the TTN variants were filtered out, what were the responsible filtering criteria?			Blank	Blank	These variants were manually filtered out as TTN was not one of the candidate genes we analyzed and because TTN variants occur frequently.	Blank	Blank	Blank	Blank	TTN is so highly polymorphic, unless we find a previously identified clinically significant variant we do not consider them to be pathogenic. There were more likely candidates than TTN in this family.	Blank	Blank	Blank	Blank	Too many similarly-evaluated variants; seen as a statistical outlier and compound heterozygosity wasn't evaluated directly.	Comparison with the parental genomes. Mutations in TTN were mentioned in our report as potential causative variants, and in retrospect, we would do more analysis to confirm or filter these variants if presented with a similar case.	Blank	Blank	Blank	Blank	Blank	Blank	TTN has too many likely pathogenic variants in the general population. If you sample a random, healthy population for TTN variants, >25% if not close to 50% of these individuals will have a similar potential pathogenic profile in TTN than the patient. Therefore we removed TTN as our candidate gene, and marked it a false positive. Please note that our group has been pointing out the fact that thes…	The first filter removed high frequency variants, the second filter removed variants predicted to be benign and the third filter removed variants in genes with high number of non synonymous variants, for example MUC4, MUC6, ZNF717, TTN, etc. In this particular case TTN was removed because the gene was highly polymorphic.	Blank
If your variant caller reported the TTN variants, were they annotated as potentially deleterious?	Yes=7 No=0		Blank	Blank	Blank	Blank	Yes	Blank	Yes	Blank	Blank	Yes	Blank	Blank	Blank	Blank	Yes	Blank	Blank	Blank	Yes	Blank	Blank	Blank	Yes
If your pipeline reported the TTN variants as potentially deleterious, were they manually excluded?	Yes=2 No=4		Blank	Blank	Blank	Blank	Yes	Blank	No	Blank	Blank	No	Blank	Blank	Blank	Blank	No	Blank	Blank	Blank	No	Blank	Blank	Blank	Yes
If the TTN variants were manually excluded, what was the reason?			Blank	Blank	Blank	Blank	We did not believe that the TTN cardiomyopathy association extended to centronuclear myopathy. The de-novo, predicted deleterious, mutation in SBF1 was believed to be more closely related to the phenotype and was ranked as more highly related to the phenotype by our objective ranking algorithm.	Blank	Blank	Blank	Blank	Blank	Blank	Blank	Blank	Blank	Blank	Blank	Blank	Blank	Blank	Blank	Blank	Blank	see variants in this gene with every sample we analyze so we became accustomed to ignoring it altogether
If none of the above apply, why were the TTN variants not identified and reported as potentially deleterious?			Blank	Blank	Blank	Blank	It was identified but SBF1 over-rode it as a candidate.	Blank	We had a one-word bug in the genome-phenome analysis (break instead of continue), that only looked at one zygosity for each gene. Fixing this one word in the program caused TTN to rise to the top in the analysis (number 1 in gene pertinence). GJB2 was also high in the gene-pertinence analysis for that case.	Blank	Blank	All three variants were annotated as potentially damaging in the initial screen but the paternal variant failed to reach the significance level for TTN and was removed from further analysis.This was part of the automated screening of variants.	Blank	Blank	Blank	Blank	We stated that both variants are present, and that if "both of these are detrimental", then TTN could be a causal gene candidate. However we did not go so far as to claim that TTN was a preferred candidate.	Blank	Blank	Blank	We lacked the clinical expertise for assessing the mutations in TTN. Although we seriously considered reporting the variants we felt that in order for us to report them to the patient as pathogenic we needed more evidence / expertise on this gene and its relation to the disease. (we do not offer genetic diagnosis for these kinds of diseases in our lab.). Additionally TTN is the largest gene in th…	Blank	Blank	Blank	Blank
Did your group clinically report the GJB2 mutations in Family 1 as likely pathogenic?	Yes=6 No=17		No	Yes	Yes	Yes	Yes	No	Yes	No	No	No	No	No	No	No	Yes	No	Blank	No	No	No	Yes	No	Yes
If you did NOT clinically report the GJB2 mutations, did your variant caller identify the two variants?	Yes =7 No=10		Yes	Blank	Blank	Blank	Blank	Yes	Blank	No	Yes	Yes	Yes	No	No	Yes	Blank	No	Blank	No	No	No	Blank	Yes	Blank
If your variant caller called the GJB2 variants, were they filtered out?	Yes=5 No=2		Yes	Blank	Blank	Blank	Blank	No	Blank	Blank	No	Yes	Yes	Blank	Blank	Yes	Blank	Blank	Blank	Blank	Blank	Blank	Blank	Yes	Blank
If the GJB2 variants were filtered out, what were the responsible filtering criteria?			Our allele frequency filter excluded one of GJB2 variants. Interestingly enough, the GJB2 variants were highlighted by the analysis of known pathogenic mutations, but we assumed that the assignment was to detect the variants causing myopathy and our clinical team suggested that the hearing phenotype is not related to the myopathy phenotype.	Blank	Blank	Blank	Blank	Blank	Blank	Blank	Blank	Minor allele in common populations and relevance to primary diagnosis	- SNP at chr13:20763620 was called but not the second one. The second SNP failed our filter at QC	Blank	Blank	They were not relevant to the primary phenotype.	Blank	Blank	Blank	Blank	Blank	Blank	Blank	We overlooked the clinical features of the first patient, in retrospect we should have recruited more physicians. For a non-clinician associating a myopathy with nonsyndromic deafness was not obvious.	Blank
If your variant caller reported the GJB2 variants, were they annotated as potentially deleterious?	Yes=7 No=0		Yes	Blank	Blank	Blank	Blank	Yes	Blank	Blank	Yes	Yes	Yes	Blank	Blank	Yes	Blank	Blank	Blank	Blank	Blank	Blank	Blank	Yes	Blank
If your pipeline reported the GJB2 variants as potentially deleterious, were they manually excluded?	Yes=4 No=3		No	Blank	Blank	Blank	Blank	Yes	Blank	Blank	Yes	No	Yes	Blank	Blank	No	Blank	Blank	Blank	Blank	Blank	Blank	Blank	Yes	Blank
If the GJB2 variants were manually excluded, what was the reason?			Blank	Blank	Blank	Blank	Blank	We did not think think the hearing loss was part of the challenge, because it was a secondary finding and we understood the task to be to find a plausible genetic cause for the muscle phenotype.	Blank	Blank	We did not address the hearing loss phenotype in the analysis and therefore GJB2 was excluded	Blank	SNP chr13:20763620 was suggested to be either deleterious or begnin by different annotation tools - the second SNP was not called and thus GJB2 did not emerge as a compound heterozygous variant Overall the evidence was not not strong enough for us to retain this gene	Blank	Blank	Blank	Blank	Blank	Blank	Blank	Blank	Blank	Blank	We did not have the clinical experties in our group to associate nonsyndromic deafness as a feature of centronuclear myopathy.	Blank
If none of the above apply, why were the GJB2 variants not identified and reported as potentially deleterious?			Blank	Blank	Blank	Blank	Blank	Blank	Blank	Blank	Blank	The genes were ranked in relevance to the primary diagnosis of cardiac symptoms	Only one heterozygous variant at chr13:20763620 was identified. Without a second variant, its alone did not present a compound heterozygous variant. In addition, the chr13:20763620 SNP was predicted to be either benign or deleterious by different annotation tools, inconsistent. Thus, overall GJB2 did not make its way to our final list of clinical relevance.	Blank	Blank	Many variants were reported as potentially deleterious. It has been a while since we completed this analysis, but if I recall correctly, they were not considered due to limited time and resources for this project and a lack of association with the primary phenotype of interest.	Blank	Blank	Blank	Blank	Blank	Blank	Blank	Detected but not reported, lack of clinical experties	Blank
Did your group clinically report the TRPM4 mutation2 in Family 2 as likely pathogenic?	Yes=12 No=10		Yes	Yes	No	Yes	Yes	Yes	Yes	Yes	No	No	No	Yes	No	Yes	Yes	No	Blank	Yes	Yes	No	No	No	No
If you did NOT clinically report the TRPM4 mutation, did your variant caller identify the two variants?	Yes= 8 No=2		Blank	Blank	Yes	Blank	Blank	Blank	Blank	Blank	Yes	Yes	Yes	Blank	No	Blank	Blank	Yes	Blank	Blank	Blank	No	Yes	Yes	Yes
If your variant caller called the TRPM4 variant, was it filtered out?	Yes=6 No=2		Blank	Blank	Yes	Blank	Blank	Blank	Blank	Blank	Yes	No	Yes	Blank	Blank	Blank	Blank	Yes	Blank	Blank	Blank	Blank	Yes	Yes	No
If the TRPM4 variant was filtered out, what were the responsible filtering criteria?			Blank	Blank	Low depth and low percent observed.	Blank	Blank	Blank	Blank	Blank	the TRPM3 mutation failed some of our quality tests in one member of the family and therefor was filtered out. we are since implementing less strict filtration criteria	Blank	chr19:49671571 SNP was called for family 2B, not called in 2A. It was ranked low as it did not appear to be shared by the family 2A and 2B.	Blank	Blank	Blank	Blank	Variant was not called in one of the affected samples because of a noisy location (multiple non-reference alleles at that location). A very strict filtering on the inheritance model dropped out the allele.	Blank	Blank	Blank	Blank	REASON: FALSE POSITIVE IN THE LIFE TECHNOLOGIES SOLiD DATA: Explanation: Due to a bad variant call or bad sequencing data from the SOLiD exomes, we excluded the TRPM4 variant from our initial candidate variant list generated by VAAST and Opal (which was based only on the high quality CG data!, because an un-affected aunt mistakenly was called to carry the same mutation as the other affected indiv…	We spend 90% of our effort on the second case, it was a real facinated case. We consulted three local cardilologist and an international cardiologist-geneticist from Mexico. All of them agree that the second case was a heart developmental problem and when we detected a NOS3 rare and damaging mutation that co-segregated with all the cases, we focous our efforts on reviewing the literature. Until n…	Blank
If your variant caller reported the TRPM4 variant, was it annotated as potentially deleterious?	Yes=7 No=1		Blank	Blank	Yes	Blank	Blank	Blank	Blank	Blank	Yes	Yes	Yes	Blank	Blank	Blank	Blank	No	Blank	Blank	Blank	Blank	Yes	Yes	Yes
If your pipeline reported the TRPM4 variant as potentially deleterious, was it manually excluded?	Yes=4 No=2		Blank	Blank	Yes	Blank	Blank	Blank	Blank	Blank	Blank	No	Yes	Blank	Blank	Blank	Blank	Blank	Blank	Blank	Blank	Blank	Yes	Yes	No
If the TRPM4 variant was manually excluded, what was the reason?			Blank	Blank	The variant was filtered out due to low depth and percent observed (it was not called in the proband WES data), and it was not on our clinical candidate gene list.	Blank	Blank	Blank	Blank	Blank	Blank	Blank	chr19:49671571 SNP was called for family 2B, not called in 2A. It was ranked low as it did not appear to be shared by the family 2A and 2B	Blank	Blank	Blank	Blank	Blank	Blank	Blank	Blank	Blank	REASON: FALSE POSITIVE IN THE LIFE TECHNOLOGIES SOLiD DATA: Explanation: Due to a bad variant call or bad sequencing data from the SOLiD exomes, we excluded the TRPM4 variant from our initial candidate variant list generated by VAAST and Opal (which was based only on the high quality CG data!, because an un-affected aunt mistakenly was called to carry the same mutation as the other affected indiv…	Again we were able to explain the phenotype of the family with NOS3 and we found a large number of experimental models that support the finding, TRPM3 was in the list but we manually downgraded in favor of NOS3.	Blank
If none of the above apply, why was the TRPM4 variant not identified and reported as potentially deleterious?			Blank	Blank	N/A	Blank	Blank	Blank	Blank	Blank	Blank	The variant was not explicitly excluded in the automated prediction.The gene had relatively lower score on based on computational genetic predictors and hence was ranked lower than the cutoff used in reporting.	chr19:49671571 SNP was called for family 2B, not called in 2A. It was ranked low as it did not appear to be shared by the family 2A and 2B	Blank	Blank	Blank	Blank	Blank	Blank	Blank	Blank	Blank	Blank	TRPM3 was found but downgraded manually because we found NOS3 as a better explanation for the phenotype of the family and the large number of miscarriage in the family. Four different cardiologist agree with our decision and dissapointed to hear that NOS3 was not consider as a causative gene for the family.	reported as a variant of unknown significance
We identified the TTN variants from the:	Both WES and WGS datasets = 10 WES=6 WGS=3 Neither =3		WES data, WGS data	WES data, WGS data	WES data	WES data, WGS data	WES data, WGS data	WES data, WGS data	WGS data	WES data	WES data	WES data, WGS data	WES data, WGS data	Neither	WGS data	WES data, WGS data	WES data, WGS data	WES data	Blank	Neither	WES data	Neither	WGS data	WES data, WGS data	WES data
If you examined both datasets, were the TTN results concordant?	Yes=11 No=0		Yes	Yes	we examined only one dataset	Yes	Yes	Yes	we examined only one dataset	we examined only one dataset	we examined only one dataset	Yes	Yes	Yes	we examined only one dataset	Yes	Yes	we examined only one dataset	Blank	we examined only one dataset	we examined only one dataset	we examined only one dataset	we examined only one dataset	Yes	we examined only one dataset
We identified the GJB2 variants from the:	Both WES and WGS datasets = 8 WES=4 WGS=3 Neither =7		WES data, WGS data	WES data, WGS data	WES data	WES data, WGS data	WES data, WGS data	Neither	WGS data	WES data	WES data	WES data, WGS data	WGS data	Neither	Neither	WES data, WGS data	WES data, WGS data	Neither	Blank	Neither	Neither	Neither	WGS data	WES data, WGS data	WES data
If you examined both datasets, were the GJB2 results concordant?	Yes=10 No=1		Yes	Yes	we examined only one dataset	Yes	Yes	Yes	we examined only one dataset	we examined only one dataset	we examined only one dataset	Yes	No	Yes	we examined only one dataset	Yes	Yes	we examined only one dataset	Blank	we examined only one dataset	we examined only one dataset	we examined only one dataset	we examined only one dataset	Yes	we examined only one dataset
We identified the TRPM4 variant from the:	Both WES and WGS datasets = 11 WES=7 WGS=2 Neither =3		WES data, WGS data	WES data, WGS data	WES data	WES data, WGS data	WES data, WGS data	WES data, WGS data	Neither	WES data	WES data	WES data, WGS data	WES data, WGS data	WES data, WGS data	Neither	WES data, WGS data	WES data, WGS data	WES data	Blank	WES data	WES data	Neither	WGS data	WES data, WGS data	WES data
If you examined both datasets, were the TRPM4 results concordant?	Yes=11 No=1		Yes	Yes	we examined only one dataset	Yes	Yes	Yes	we examined only one dataset	we examined only one dataset	we examined only one dataset	Yes	Yes	Yes	we examined only one dataset	Yes	Yes	we examined only one dataset	Blank	we examined only one dataset	we examined only one dataset	we examined only one dataset	No	Yes	we examined only one dataset
*Note: These numbers represent responses submitted months after completion of the contest entries and include retrospective analysis of the data by some groups. Hence they may not match some values quoted in the text as being derived from the initial contest entries.
